# Supplementary material for: Phospho‐RNA‐seq: a modified small RNA‐seq method that reveals circulating mRNA and lncRNA fragments as potential biomarkers in human plasma
Source: EMBO J. 2019 May 3;38(11):e101695. doi: 10.15252/embj.2019101695 (PMC6545557; doi:10.15252/embj.2019101695)
Supplement: Supplementary file 3 — Table EV1 [file EMBJ-38-e101695-s003.xlsx]

## Sheet: SynthRNA#476
Sequence	Name	Length	Modification
AAGTTTGTAAAGAAC	LSCAT212-15	15	5'-phosphorylation
AAGGTACTCTACAGT	PRCAT104-15	15	5'-phosphorylation
GTGCTGCTGACCGAG	ACTB-15	15	5'-phosphorylation
CTCACTTGTGGCTAA	BRCAT3-15	15	5'-phosphorylation
GCGGCAAAAAAAAAA	HBA1-15	15	5'-phosphorylation
TGCTGGCCCATCACT	HBB-15	15	5'-phosphorylation
AGATGACAATATAAT	PCA3-15	15	5'-phosphorylation
CAGCAAAAAAAAAAA	HBA2-15	15	5'-phosphorylation
TCTAGAGACAGGACT	PRCAT73-15	15	None
CCAGTTGAACCAGGC	GAPDH-15	15	None
AAAAAAAAAAGCCTT	CAT390-15	15	None
AAACATCTGGCAGGC	LACAT6-15	15	3'-phosphorylation
AAAGGCACTGGCTGC	LACAT1-15	15	3'-phosphorylation
ACAAATAACTCAACT	BRCAT1-15	15	3'-phosphorylation
ACCCCTGACTGAACC	PRCAT98-15	15	None
ACCGTATTTGGAGAT	BRCAT2-15	15	None
AGAAGCCGGCTGTCT	BRCAT54-15	15	3'-phosphorylation
AGGGTCCGCGGCTTC	SCHLAP1-15	15	None
ATCTTTAAGAACTGT	CAT819-15	15	3'-phosphorylation
CAAGAGGCTGGGTTG	PRCAT65-15	15	3'-phosphorylation
CTGATGGGAAAGCCA	DSCAM-AS1.1-15	15	None
CTGGCCTGCAGCTGG	CAT2168-15	15	None
CTTCAGAATCTCAGT	LACAT4-15	15	3'-phosphorylation
GAGTCCACTCTATGC	BRCAT32-15	15	3'-phosphorylation
GGATATTGGCTTGCT	PRCAT122-15	15	None
GGCAGAGATTGGAGG	PRCAT47-15	15	3'-phosphorylation
GTGTGCAGGGTAGGT	BRCAT98-15	15	None
TTCAGTGATCCGTGA	LACAT75-15	15	3'-phosphorylation
GGCGGGTGCGGGGGTGG	hsa-mir-3656	17	5'-phosphorylation
AGGGGGCGGGCTCCGGCG	hsa-miR-4488	18	5'-phosphorylation
ACTGGACTTGGAGGCAGAA	hsa-miR-378b	19	5'-phosphorylation
ACTGGACTTGGAGTCAGGA	hsa-miR-378e	19	5'-phosphorylation
TTGATCTCGGAAGCTAAGC	hsa-mir-7641-1	19	5'-phosphorylation
AAAAGCTGGGTTGAGAGGA	hsa-miR-320d	19	5'-phosphorylation
AATGGATTTTTGGAGCAGG	hsa-miR-1246	19	5'-phosphorylation
TGACAGAAGAGAGTGAGCAC	ath-MIR156a	20	5'-phosphorylation
TGACAGAAGAGAGTGAGCAC	2OM-ath-MIR156a	20	5'-phosphorylation_AND_2'O-methylation at 3' end
TGTTCCTCTGTCTCCCAGAC	hsa-mir-4326	20	5'-phosphorylation
ACTGGACTTGGAGTCAGAAA	hsa-miR-378d	20	5'-phosphorylation
AAAAGCTGGGTTGAGAGGGT	hsa-mir-320c-1	20	5'-phosphorylation
CCTCTGGGCCCTTCCTCCAG	hsa-miR-326	20	5'-phosphorylation
TACAGTATAGATGATGTACT	hsa-miR-144-3p	20	5'-phosphorylation
TAAGGCACGCGGTGAATGCC	hsa-miR-124-3p	20	5'-phosphorylation
ACTGCCCCAGGTGCTGCTGG	hsa-miR-324-3p	20	5'-phosphorylation
CTGACCTATGAATTGACAGCC	hsa-miR-192-5p	21	5'-phosphorylation
TCGCTTGGTGCAGATCGGGAC	hvu-miR168-5p	21	5'-phosphorylation
TCGCTTGGTGCAGATCGGGAC	2OM-hvu-miR168-5p	21	5'-phosphorylation_AND_2'O-methylation at 3' end
ATGACCTATGAATTGACAGAC	hsa-miR-215-5p	21	5'-phosphorylation
TAGTAGACCGTATAGCGTACG	hsa-miR-411-5p	21	5'-phosphorylation
TAACAGTCTCCAGTCACGGCC	hsa-miR-212-3p	21	5'-phosphorylation
TGAGATGAAGCACTGTAGCTC	hsa-miR-143-3p	21	5'-phosphorylation
TCGACCGGACCTCGACCGGCT	hsa-miR-1307-5p	21	5'-phosphorylation
CTAGACTGAAGCTCCTTGAGG	hsa-miR-151a-3p	21	5'-phosphorylation
ACCACTGCACTCCAGCCTGAG	hsa-miR-1273g-3p	21	5'-phosphorylation
CGGGGCAGCTCAGTACAGGAT	hsa-miR-486-3p	21	5'-phosphorylation
CCCTGGGGTTCTGAGGACATG	hsa-miR-6852-5p	21	5'-phosphorylation
TTCACAGTGGCTAAGTTCTGC	hsa-miR-27b-3p	21	5'-phosphorylation
AGGGGTGCTATCTGTGATTGA	hsa-miR-342-5p	21	5'-phosphorylation
TCGAGGAGCTCACAGTCTAGT	hsa-miR-151a-5p	21	5'-phosphorylation
CATTATTACTTTTGGTACGCG	hsa-miR-126-5p	21	5'-phosphorylation
CATAAAGTAGAAAGCACTACT	hsa-miR-142-5p	21	5'-phosphorylation
ACTCTTTCCCTGTTGCACTAC	hsa-miR-130b-5p	21	5'-phosphorylation
TCTCTCGGCTCCTCGCGGCTC	hsa-miR-3615	21	5'-phosphorylation
TCACAGTGAACCGGTCTCTTT	hsa-mir-128-1-3p	21	5'-phosphorylation
CTTTTTGCGGTCTGGGCTTGC	hsa-miR-129-5p	21	5'-phosphorylation
AGGGGGAAAGTTCTATAGTCC	hsa-miR-625-5p	21	5'-phosphorylation
ATGTCCCACCCCCACTCCTGT	hsa-miR-4433b-5p	21	5'-phosphorylation
CAAAACGTGAGGCGCTGCTAT	hsa-miR-424-3p	21	5'-phosphorylation
CACATTACACGGTCGACCTCT	hsa-miR-323a-3p	21	5'-phosphorylation
CGTCCCACCCCCCACTCCTGT	hsa-miR-4433-5p	21	5'-phosphorylation
TACAGTACTGTGATAACTGAA	hsa-miR-101-3p	21	5'-phosphorylation
CAGCAGCACACTGTGGTTTGT	hsa-miR-497-5p	21	5'-phosphorylation
CTCCCACATGCAGGGTTTGCA	hsa-miR-188-3p	21	5'-phosphorylation
CAAGTCACTAGTGGTTCCGTT	hsa-miR-224-5p	21	5'-phosphorylation
CAGGAGTGGGGGGTGGGACGT	hsa-miR-4433b-3p	21	5'-phosphorylation
TTCAAGTAATTCAGGATAGGT	hsa-miR-26b-5p	21	5'-phosphorylation
TACCACAGGGTAGAACCACGG	hsa-miR-140-3p	21	5'-phosphorylation
TAGCAGCACAGAAATATTGGC	hsa-miR-195-5p	21	5'-phosphorylation
TGGGTTTACGTTGGGAGAACT	hsa-miR-629-5p	21	5'-phosphorylation
TTAAGACTTGCAGTGATGTTT	hsa-miR-499a-5p	21	5'-phosphorylation
ATCACATTGCCAGGGATTTCC	hsa-miR-23a-3p	21	5'-phosphorylation
TAAAGTGCTGACAGTGCAGAT	hsa-miR-106b-5p	21	5'-phosphorylation
ATCACATTGCCAGGGATTACC	hsa-miR-23b-3p	21	5'-phosphorylation
TTGTGCTTGATCTAACCATGT	hsa-miR-218-5p	21	5'-phosphorylation
AGCTACATCTGGCTACTGGGT	hsa-mir-222	21	5'-phosphorylation
ACAGGAGTGGGGGTGGGACAT	hsa-miR-4433-3p	21	5'-phosphorylation
AATGGCGCCACTAGGGTTGTG	hsa-miR-652-3p	21	5'-phosphorylation
TTCACAGTGGCTAAGTTCCGC	hsa-miR-27a-3p	21	5'-phosphorylation
CGGCGGGGACGGCGATTGGTC	hsa-miR-1908-5p	21	5'-phosphorylation
TAGACCATTTGTGAGAAGGGA	bol-miR824	21	5'-phosphorylation
TAGACCATTTGTGAGAAGGGA	2OM-bol-miR824	21	5'-phosphorylation_AND_2'O-methylation at 3' end
GTGGGCGGGGGCAGGTGTGTG	hsa-miR-1228-5p	21	5'-phosphorylation
CATCCCTTGCATGGTGGAGGG	hsa-miR-188-5p	21	5'-phosphorylation
AATAATACATGGTTGATCTTT	hsa-miR-369-3p	21	5'-phosphorylation
AGGGCCCCCCCTCAATCCTGT	hsa-miR-296-5p	21	5'-phosphorylation
CTATACAATCTACTGTCTTTC	hsa-let-7a-3p	21	5'-phosphorylation
ATCATAGAGGAAAATCCACGT	hsa-miR-376a-3p	21	5'-phosphorylation
GCGACCCATACTTGGTTTCAG	hsa-miR-551b-3p	21	5'-phosphorylation
AGAATCTTGATGATGCTGCAT	bra-MIR172	21	5'-phosphorylation
AGAATCTTGATGATGCTGCAT	2OM-bra-MIR172	21	5'-phosphorylation_AND_2'O-methylation at 3' end
TCAGTGCATGACAGAACTTGG	hsa-miR-152-3p	21	5'-phosphorylation
GCAGTCCATGGGCATATACAC	hsa-miR-455-3p	21	5'-phosphorylation
GCTGGGAAGGCAAAGGGACGT	hsa-miR-204-3p	21	5'-phosphorylation
GTGCATTGTAGTTGCATTGCA	hsa-miR-33a-5p	21	5'-phosphorylation
GCCCCTGGGCCTATCCTAGAA	hsa-miR-331-3p	21	5'-phosphorylation
TCCTGTACTGAGCTGCCCCGAG	hsa-miR-486-5p	22	5'-phosphorylation
AAAGTTCTGAGACACTCCGACT	hsa-miR-148a-5p	22	5'-phosphorylation
TATTGCACTCGTCCCGGCCTCC	hsa-miR-92b-3p	22	5'-phosphorylation
CACTAGATTGTGAGCTCCTGGA	hsa-miR-28-3p	22	5'-phosphorylation
TGAGACCTCTGGGTTCTGAGCT	hsa-miR-769-5p	22	5'-phosphorylation
AGAGGCTGGCCGTGATGAATTC	hsa-miR-485-5p	22	5'-phosphorylation
CAAAGAATTCTCCTTTTGGGCT	hsa-miR-186-5p	22	5'-phosphorylation
GAATGTTGCTCGGTGAACCCCT	hsa-miR-409-3p	22	5'-phosphorylation
ATGCACCTGGGCAAGGATTCTG	hsa-miR-500a-3p	22	5'-phosphorylation
ACTGGACTTGGAGTCAGAAGGC	hsa-miR-378a-3p	22	5'-phosphorylation
CATCATCGTCTCAAATGAGTCT	hsa-miR-136-3p	22	5'-phosphorylation
AAGCTGCCAGTTGAAGAACTGT	hsa-miR-22-3p	22	5'-phosphorylation
TATTGCACTTGTCCCGGCCTGT	hsa-miR-92a-3p	22	5'-phosphorylation
CACCCGTAGAACCGACCTTGCG	hsa-miR-99b-5p	22	5'-phosphorylation
AATGCACCCGGGCAAGGATTCT	hsa-miR-501-3p	22	5'-phosphorylation
TCAGTGCACTACAGAACTTTGT	hsa-miR-148a-3p	22	5'-phosphorylation
CTTTCAGTCGGATGTTTACAGC	hsa-miR-30e-3p	22	5'-phosphorylation
TTCAAGTAATCCAGGATAGGCT	hsa-miR-26a-5p	22	5'-phosphorylation
TATGGCACTGGTAGAATTCACT	hsa-miR-183-5p	22	5'-phosphorylation
AGGCAGTGTATTGTTAGCTGGC	hsa-miR-449b	22	5'-phosphorylation
TGAGAACCACGTCTGCTCTGAG	hsa-miR-589-5p	22	5'-phosphorylation
GCTGACTCCTAGTCCAGGGCTC	hsa-miR-345-5p	22	5'-phosphorylation
TGAGGTAGTAGATTGTATAGTT	hsa-let-7f-5p	22	5'-phosphorylation
TTTTGCAATATGTTCCTGAATA	hsa-miR-450b-5p	22	5'-phosphorylation
AAGATGTGGAAAAATTGGAATC	hsa-miR-576-3p	22	5'-phosphorylation
TGCGGGGCTAGGGCTAACAGCA	hsa-miR-744-5p	22	5'-phosphorylation
ACTCGGCGTGGCGTCGGTCGTG	hsa-miR-1307-3p	22	5'-phosphorylation
AACCCGTAGATCCGAACTTGTG	hsa-miR-100-5p	22	5'-phosphorylation
TCGGATCCGTCTGAGCTTGGCT	hsa-miR-127-3p	22	5'-phosphorylation
TCTTCTCTGTTTTGGCCATGTG	hsa-miR-942-5p	22	5'-phosphorylation
TGAGGTAGGAGGTTGTATAGTT	hsa-let-7e-5p	22	5'-phosphorylation
GGATATCATCATATACTGTAAG	hsa-miR-144-5p	22	5'-phosphorylation
AGGGGCTGGCTTTCCTCTGGTC	hsa-miR-185-3p	22	5'-phosphorylation
TGGACGGAGAACTGATAAGGGT	hsa-miR-184	22	5'-phosphorylation
TTATGGTTTGCCTGGGACTGAG	hsa-miR-584-5p	22	5'-phosphorylation
CAACCTGGAGGACTCCATGCTG	hsa-miR-490-3p	22	5'-phosphorylation
AAGGAGCTCACAGTCTATTGAG	hsa-miR-28-5p	22	5'-phosphorylation
TTATAAAGCAATGAGACTGATT	hsa-miR-340-5p	22	5'-phosphorylation
AACATCACTGCAAGTCTTAACA	hsa-miR-499b-3p	22	5'-phosphorylation
TATGTCTGCTGACCATCACCTT	hsa-miR-654-3p	22	5'-phosphorylation
ACCGTGGCTTTCGATTGTTACT	hsa-miR-132-5p	22	5'-phosphorylation
TGAGGTAGTAAGTTGTATTGTT	hsa-miR-98-5p	22	5'-phosphorylation
TCCGAGCCTGGGTCTCCCTCTT	hsa-miR-615-3p	22	5'-phosphorylation
CTATACGACCTGCTGCCTTTCT	hsa-let-7d-3p	22	5'-phosphorylation
CATGCCTTGAGTGTAGGACCGT	hsa-miR-532-5p	22	5'-phosphorylation
TAGCAGCACGTAAATATTGGCG	hsa-miR-16-5p	22	5'-phosphorylation
TTTCCGGCTCGCGTGGGTGTGT	hsa-miR-1180-3p	22	5'-phosphorylation
TAGGTAGTTTCCTGTTGTTGGG	hsa-miR-196b-5p	22	5'-phosphorylation
CATTGCACTTGTCTCGGTCTGA	hsa-miR-25-3p	22	5'-phosphorylation
ATCATGATGGGCTCCTCGGTGT	hsa-miR-433-3p	22	5'-phosphorylation
ACAGTAGTCTGCACATTGGTTA	hsa-miR-199b-3p	22	5'-phosphorylation
TAACAGTCTACAGCCATGGTCG	hsa-miR-132-3p	22	5'-phosphorylation
TACCCATTGCATATCGGAGTTG	hsa-miR-660-5p	22	5'-phosphorylation
AATTGCACGGTATCCATCTGTA	hsa-miR-363-3p	22	5'-phosphorylation
TCAGGCTCAGTCCCCTCCCGAT	hsa-miR-484	22	5'-phosphorylation
TGAGGTAGTAGGTTGTATAGTT	hsa-let-7a-5p	22	5'-phosphorylation
TGAGGTAGTAGGTTGTATGGTT	hsa-let-7c-5p	22	5'-phosphorylation
TGAGAACTGAATTCCATAGGCT	hsa-miR-146b-5p	22	5'-phosphorylation
TGAGAACTGAATTCCATGGGTT	hsa-mir-146a-5p	22	5'-phosphorylation
GACTATAGAACTTTCCCCCTCA	hsa-miR-625-3p	22	5'-phosphorylation
CGTGTATTTGACAAGCTGAGTT	hsa-miR-223-5p	22	5'-phosphorylation
AGATCGACCGTGTTATATTCGC	hsa-miR-369-5p	22	5'-phosphorylation
TCTCCCAACCCTTGTACCAGTG	hsa-miR-150-5p	22	5'-phosphorylation
ATTGTCCTTGCTGTTTGGAGAT	hsa-miR-2355-3p	22	5'-phosphorylation
CACGCTCATGCACACACCCACA	hsa-miR-574-3p	22	5'-phosphorylation
TAGCAAGAGAACCATTACCATT	hsa-mir-451b	22	5'-phosphorylation
TAGCTTATCAGACTGATGTTGA	hsa-miR-21-5p	22	5'-phosphorylation
TGTAAACATCCCCGACTGGAAG	hsa-miR-30d-5p	22	5'-phosphorylation
AGGAGGAATTGGTGCTGGTCTT	hsa-miR-766-5p	22	5'-phosphorylation
TGAGGTAGTAGTTTGTACAGTT	hsa-let-7g-5p	22	5'-phosphorylation
TCCTTCATTCCACCGGAGTCTG	hsa-miR-205-5p	22	5'-phosphorylation
TGGCAGTGTATTGTTAGCTGGT	hsa-miR-449a	22	5'-phosphorylation
TGTGACTGGTTGACCAGAGGGG	hsa-miR-134-5p	22	5'-phosphorylation
CCCAATACACGGTCGACCTCTT	hsa-miR-323b-3p	22	5'-phosphorylation
CTGCCCTGGCCCGAGGGACCGA	hsa-miR-874-3p	22	5'-phosphorylation
CGGGGTTTTGAGGGCGAGATGA	hsa-miR-193b-5p	22	5'-phosphorylation
TGTAAACATCCTCGACTGGAAG	hsa-miR-30a-5p	22	5'-phosphorylation
TCCAGCATCAGTGATTTTGTTG	hsa-miR-338-3p	22	5'-phosphorylation
CAGTGCAATGATGAAAGGGCAT	hsa-miR-130b-3p	22	5'-phosphorylation
GTCATACACGGCTCTCCTCTCT	hsa-miR-485-3p	22	5'-phosphorylation
GCCTGCTGGGGTGGAACCTGGT	hsa-miR-370-3p	22	5'-phosphorylation
TTCCCTTTGTCATCCTTCGCCT	hsa-miR-211-5p	22	5'-phosphorylation
AACAATATCCTGGTGCTGAGTG	hsa-miR-338-5p	22	5'-phosphorylation
TATGTGGGATGGTAAACCGCTT	hsa-miR-299-3p	22	5'-phosphorylation
AACCCGTAGATCCGATCTTGTG	hsa-miR-99a-5p	22	5'-phosphorylation
TTTGGTCCCCTTCAACCAGCTG	hsa-miR-133a-3p	22	5'-phosphorylation
TGAGGTAGTAGGTTGTGTGGTT	hsa-let-7b-5p	22	5'-phosphorylation
AATGCACCTGGGCAAGGATTCA	hsa-miR-502-3p	22	5'-phosphorylation
AGAAGGCACTATGAGATTTAGA	hsa-miR-605	22	5'-phosphorylation
TGTAAACATCCTACACTCAGCT	hsa-miR-30b-5p	22	5'-phosphorylation
AAGACGGGAGGAAAGAAGGGAG	hsa-miR-483-5p	22	5'-phosphorylation
TAACACTGTCTGGTAACGATGT	hsa-miR-200a-3p	22	5'-phosphorylation
CCACCTCCCCTGCAAACGTCCA	hsa-mir-1306-5p	22	5'-phosphorylation
TCCGTCTCAGTTACTTTATAGC	hsa-miR-340-3p	22	5'-phosphorylation
TCAGTGCATCACAGAACTTTGT	hsa-miR-148b-3p	22	5'-phosphorylation
ACTGCTGAGCTAGCACTTCCCG	hsa-miR-93-3p	22	5'-phosphorylation
TCGTACCGTGAGTAATAATGCG	hsa-miR-126-3p	22	5'-phosphorylation
TTTTGCGATGTGTTCCTAATAT	hsa-miR-450a-5p	22	5'-phosphorylation
TGTCGTGGGGCTTGCTGGCTTG	hsa-miR-4440	22	5'-phosphorylation
TAGCACCATCTGAAATCGGTTA	hsa-miR-29a-3p	22	5'-phosphorylation
TTCACCACCTTCTCCACCCAGC	hsa-miR-197-3p	22	5'-phosphorylation
TCCCTGAGACCCTAACTTGTGA	hsa-miR-125b-5p	22	5'-phosphorylation
CTGTGCGTGTGACAGCGGCTGA	hsa-miR-210-3p	22	5'-phosphorylation
AAACACCATTGTCACACTCCAC	hsa-miR-3591-3p	22	5'-phosphorylation
AAACCGTTACCATTACTGAGTT	hsa-miR-451a	22	5'-phosphorylation
AGCTGGTAAAATGGAACCAAAT	hsa-miR-133a-5p	22	5'-phosphorylation
TTGGGGAAACGGCCGCTGAGTG	hsa-miR-2110	22	5'-phosphorylation
GCTAAGGAAGTCCTGTGCTCAG	hsa-mir-4521	22	5'-phosphorylation
AACTGGCCCTCAAAGTCCCGCT	hsa-miR-193b-3p	22	5'-phosphorylation
AAACATTCGCGGTGCACTTCTT	hsa-miR-543	22	5'-phosphorylation
ACAGCAGGCACAGACAGGCAGT	hsa-miR-214	22	5'-phosphorylation
CAGTGCAATGTTAAAAGGGCAT	hsa-miR-130a-3p	22	5'-phosphorylation
TCCATTACACTACCCTGCCTCT	hsa-miR-885-5p	22	5'-phosphorylation
AAAAGCTGGGTTGAGAGGGCAA	hsa-mir-320b-1	22	5'-phosphorylation
ACTGATTTCTTTTGGTGTTCAG	hsa-miR-29a-5p	22	5'-phosphorylation
ACTGCAGTGAAGGCACTTGTAG	hsa-miR-17-3p	22	5'-phosphorylation
CCTCCCACACCCAAGGCTTGCA	hsa-miR-532-3p	22	5'-phosphorylation
AAAAGCTGGGTTGAGAGGGCGA	hsa-miR-320a	22	5'-phosphorylation
ATCGGGAATGTCGTGTCCGCCC	hsa-miR-425-3p	22	5'-phosphorylation
TGTCAGTTTGTCAAATACCCCA	hsa-miR-223-3p	22	5'-phosphorylation
TAGCAGCACATCATGGTTTACA	hsa-miR-15b-5p	22	5'-phosphorylation
TAGTGGTCCTAAACATTTCACA	hsa-miR-203b-5p	22	5'-phosphorylation
TAGCACCATTTGAAATCGGTTA	hsa-miR-29c-3p	22	5'-phosphorylation
ACTGCATTATGAGCACTTAAAG	hsa-miR-20a-3p	22	5'-phosphorylation
TAGCAGCACATAATGGTTTGTG	hsa-miR-15a-5p	22	5'-phosphorylation
TTATAATACAACCTGATAAGTG	hsa-miR-374a-5p	22	5'-phosphorylation
TAATGCCCCTAAAAATCCTTAT	hsa-miR-365a-3p	22	5'-phosphorylation
TAATACTGCCTGGTAATGATGA	hsa-miR-200b-3p	22	5'-phosphorylation
ACTCCAGCCCCACAGCCTCAGC	hsa-miR-766-3p	22	5'-phosphorylation
ATATAATACAACCTGCTAAGTG	hsa-miR-374b-5p	22	5'-phosphorylation
CGAATCATTATTTGCTGCTCTA	hsa-miR-15b-3p	22	5'-phosphorylation
TAGGTTATCCGTGTTGCCTTCG	hsa-miR-154-5p	22	5'-phosphorylation
CAGTGGTTTTACCCTATGGTAG	hsa-miR-140-5p	22	5'-phosphorylation
TAACACTGTCTGGTAAAGATGG	hsa-miR-141-3p	22	5'-phosphorylation
TGGCAGTGTCTTAGCTGGTTGT	hsa-miR-34a-5p	22	5'-phosphorylation
CTGCGCAAGCTACTGCCTTGCT	hsa-let-7i-3p	22	5'-phosphorylation
TGATATGTTTGATATATTAGGT	hsa-miR-190a-5p	22	5'-phosphorylation
TGGAGTGTGACAATGGTGTTTG	hsa-miR-122-5p	22	5'-phosphorylation
AAGCCCTTACCCCAAAAAGTAT	hsa-miR-129-3p	22	5'-phosphorylation
ATAAGACGAGCAAAAAGCTTGT	hsa-miR-208a	22	5'-phosphorylation
AAACAAACATGGTGCACTTCTT	hsa-miR-495-3p	22	5'-phosphorylation
TGGCTCAGTTCAGCAGGAACAG	hsa-miR-24-3p	22	5'-phosphorylation
GGATTCCTGGAAATACTGTTCT	hsa-miR-145-3p	22	5'-phosphorylation
CTGGTTTCACATGGTGGCTTAG	hsa-miR-29b-2-5p	22	5'-phosphorylation
TGGAGAGAAAGGCAGTTCCTGA	hsa-miR-185-5p	22	5'-phosphorylation
TTTGGTCCCCTTCAACCAGCTA	hsa-miR-133b	22	5'-phosphorylation
AACACACCTATTCAAGGATTCA	hsa-miR-362-3p	22	5'-phosphorylation
TATTGCACATTACTAAGTTGCA	hsa-miR-32-5p	22	5'-phosphorylation
GAGCTTATTCATAAAAGTGCAG	hsa-miR-590-5p	22	5'-phosphorylation
TGGGTCTTTGCGGGCGAGATGA	hsa-miR-193a-5p	22	5'-phosphorylation
TGGAATGTAAAGAAGTATGTAT	hsa-miR-1	22	5'-phosphorylation
TGGTTTACCGTCCCACATACAT	hsa-miR-299-5p	22	5'-phosphorylation
GAGGCTGATGTGAGTAGACCACT	hsa-mir-3929	23	5'-phosphorylation
CACCCGGCTGTGTGCACATGTGC	hsa-miR-941	23	5'-phosphorylation
TACCCTGTAGATCCGAATTTGTG	hsa-miR-10a-5p	23	5'-phosphorylation
TACCCTGTAGAACCGAATTTGTG	hsa-miR-10b-5p	23	5'-phosphorylation
CAACGGAATCCCAAAAGCAGCTG	hsa-miR-191-5p	23	5'-phosphorylation
TGAGGGGCAGAGAGCGAGACTTT	hsa-miR-423-5p	23	5'-phosphorylation
AACATTCAACGCTGTCGGTGAGT	hsa-miR-181a-2-5p	23	5'-phosphorylation
TCATAGCCCTGTACAATGCTGCT	hsa-miR-103b	23	5'-phosphorylation
AACATTCATTGCTGTCGGTGGGT	hsa-miR-181b-1-5p	23	5'-phosphorylation
ATCAACAGACATTAATTGGGCGC	hsa-miR-421	23	5'-phosphorylation
CAGTGCAATGATATTGTCAAAGC	hsa-miR-301b	23	5'-phosphorylation
AGGCAGTGTAGTTAGCTGATTGC	hsa-miR-34c-5p	23	5'-phosphorylation
CAGTGCAATAGTATTGTCAAAGC	hsa-miR-301a-3p	23	5'-phosphorylation
CCCAGTGTTTAGACTATCTGTTC	hsa-miR-199b-5p	23	5'-phosphorylation
TGTAGAGCAGGGAGCAGGAAGCT	hsa-miR-4732-5p	23	5'-phosphorylation
GAAGTGCTTCGATTTTGGGGTGT	hsa-miR-373-3p	23	5'-phosphorylation
TTAATGCTAATCGTGATAGGGGT	hsa-miR-155-5p	23	5'-phosphorylation
TCTTTGGTTATCTAGCTGTATGA	hsa-miR-9-5p	23	5'-phosphorylation
ACATATGGCTGGCGTACGTCCAT	ARTIF-9B	23	5'-phosphorylation
TCTTGGAGTAGGTCATTGGGTGG	hsa-miR-432-5p	23	5'-phosphorylation
ACTGCCCTAAGTGCTCCTTCTGG	hsa-miR-18a-3p	23	5'-phosphorylation
AGCAGCATTGTACAGGGCTATGA	hsa-miR-103a-3p	23	5'-phosphorylation
TGTCTGCCCGCATGCCTGCCTCT	hsa-miR-346	23	5'-phosphorylation
AATGACACGATCACTCCCGTTGA	hsa-miR-425-5p	23	5'-phosphorylation
TCTCACACAGAAATCGCACCCGT	hsa-miR-342-3p	23	5'-phosphorylation
TCAAGAGCAATAACGAAAAATGT	hsa-miR-335-5p	23	5'-phosphorylation
TGTAAACATCCTACACTCTCAGC	hsa-miR-30c-5p	23	5'-phosphorylation
GCAAAGCACACGGCCTGCAGAGA	hsa-miR-330-3p	23	5'-phosphorylation
TCCCCCAGGTGTGATTCTGATTT	hsa-miR-361-3p	23	5'-phosphorylation
AAAGTCTCGCTCTCTGCCCCTCA	hsa-miR-3184-3p	23	5'-phosphorylation
CAAAGTGCTTACAGTGCAGGTAG	hsa-miR-17-5p	23	5'-phosphorylation
AGCTACATTGTCTGCTGGGTTTC	hsa-miR-221-3p	23	5'-phosphorylation
TTTGGCACTAGCACATTTTTGCT	hsa-miR-96	23	5'-phosphorylation
TGTAGTGTTTCCTACTTTATGGA	hsa-miR-142-3p	23	5'-phosphorylation
TAATCCTTGCTACCTGGGTGAGA	hsa-miR-500a-5p	23	5'-phosphorylation
CAAAGTGCTCATAGTGCAGGTAG	hsa-miR-20b-5p	23	5'-phosphorylation
TCTACAGTGCACGTGTCTCCAGT	hsa-miR-139-5p	23	5'-phosphorylation
TAATACTGCCGGGTAATGATGGA	hsa-miR-200c-3p	23	5'-phosphorylation
TGTGCAAATCTATGCAAAACTGA	hsa-miR-19a-3p	23	5'-phosphorylation
TGTGCAAATCCATGCAAAACTGA	hsa-miR-19b-3p	23	5'-phosphorylation
TAAGGTGCATCTAGTGCAGATAG	hsa-miR-18a-5p	23	5'-phosphorylation
AGCAGCATTGTACAGGGCTATCA	hsa-miR-107	23	5'-phosphorylation
TGGAGACGCGGCCCTGTTGGAGT	hsa-miR-139-3p	23	5'-phosphorylation
GTCCAGTTTTCCCAGGAATCCCT	hsa-miR-145-5p	23	5'-phosphorylation
TAAAGTGCTTATAGTGCAGGTAG	hsa-miR-20a-5p	23	5'-phosphorylation
AGGAAGCCCTGGAGGGGCTGGAG	hsa-miR-671-5p	23	5'-phosphorylation
TCCCTGTCCTCCAGGAGCTCACG	hsa-miR-339-5p	23	5'-phosphorylation
TAAGTGCTTCCATGTTTTAGTAG	hsa-miR-302b-3p	23	5'-phosphorylation
CGCATCCCCTAGGGCATTGGTGT	hsa-miR-324-5p	23	5'-phosphorylation
ACTCCATTTGTTTTGATGATGGA	hsa-miR-136-5p	23	5'-phosphorylation
TAAGGTGCATCTAGTGCAGTTAG	hsa-miR-18b-5p	23	5'-phosphorylation
TAAGTGCTTCCATGTTTCAGTGG	hsa-miR-302c-3p	23	5'-phosphorylation
TAGCACCATTTGAAATCAGTGTT	hsa-miR-29b-3p	23	5'-phosphorylation
TAAGTGCTTCCATGTTTTGGTGA	hsa-miR-302a-3p	23	5'-phosphorylation
TGGAAGACTAGTGATTTTGTTGT	hsa-miR-7-5p	23	5'-phosphorylation
AAGTATGGCTGACGTACGTCGTG	ARTIF-1B	23	5'-phosphorylation
AAGTATGGCTGGCGTACGTCGTG	ARTIF-6B	23	5'-phosphorylation
ACATATGGCTGACGTACGTCCAT	ARTIF-5B	23	5'-phosphorylation
ACCAATGGCTGACGTACGTAGGG	ARTIF-4A	23	5'-phosphorylation
ACCAATGGCTGGCGTACGTAGGG	ARTIF-4B	23	5'-phosphorylation
ACGAATGGCTGACGTACGTAGCT	ARTIF-2B	23	5'-phosphorylation
ACGAATGGCTGGCGTACGTAGCT	ARTIF-7B	23	5'-phosphorylation
ACGGATGGCTGACGTACGTCGGG	ARTIF-2A	23	5'-phosphorylation
ACGGATGGCTGGCGTACGTCGGG	ARTIF-7A	23	5'-phosphorylation
ATATATGGCTGACGTACGTAGTG	ARTIF-3A	23	5'-phosphorylation
ATATATGGCTGGCGTACGTAGTG	ARTIF-8A	23	5'-phosphorylation
ATCTATGGCTGACGTACGTCGCA	ARTIF-5A	23	5'-phosphorylation
ATCTATGGCTGGCGTACGTCGCA	ARTIF-9A	23	5'-phosphorylation
ATGTATGGCTGACGTACGTCGTG	ARTIF-1A	23	5'-phosphorylation
ATGTATGGCTGACGTACGTGGTT	ARTIF-3B	23	5'-phosphorylation
ATGTATGGCTGGCGTACGTCGTG	ARTIF-6A	23	5'-phosphorylation
ATGTATGGCTGGCGTACGTGGTT	ARTIF-8B	23	5'-phosphorylation
TGAAGCGCCTGTGCTCTGCCGAGA	hsa-miR-7706	24	5'-phosphorylation
AGGCTGTGATGCTCTCCTGAGCCC	hsa-miR-7974	24	5'-phosphorylation
TTTGGCAATGGTAGAACTCACACT	hsa-miR-182-5p	24	5'-phosphorylation
TCCCTGAGACCCTTTAACCTGTGA	hsa-miR-125a-5p	24	5'-phosphorylation
ACTGGCTAGGGAAAATGATTGGAT	hsa-miR-664a-5p	24	5'-phosphorylation
TTGCAGCTGCCTGGGAGTGACTTC	hsa-miR-1301-3p	24	5'-phosphorylation
TGAGGGGCCTCAGACCGAGCTTTT	hsa-miR-3184-5p	24	5'-phosphorylation
AATCCTTGGAACCTAGGTGTGAGT	hsa-miR-362-5p	24	5'-phosphorylation
AACAACAAAATCACTAGTCTTCCA	hsa-miR-3529-3p	24	5'-phosphorylation
GGGCGACAAAGCAAGACTCTTTCTT	hsa-mir-1273a	25	5'-phosphorylation
ACTGGACTTGGAGTCAGAAGAGTGG	hsa-miR-378c	25	5'-phosphorylation
CGAGTACGTCTACAGTGAGCCTTGTGGGTG	PRCAT104-30	30	5'-phosphorylation
TCAGGCTCCTGGGCAACGTGCTGGTCTGTG	HBB-30	30	5'-phosphorylation
GAGCTGCGTGTGGCTCCCGAGGAGCACCCC	ACTB-30	30	5'-phosphorylation
TGGAGATAATTAACATCACTAGAAACAGCA	PCA3-30	30	5'-phosphorylation
CCCTGGCTGCCCAGCATATGGCAGGAGGGG	BRCAT3-30	30	5'-phosphorylation
CCGCCTTTAAGAACTGTAACACTCACTGCG	SCHLAP1-30	30	None
CCATGATGAATTAAAATGGAGTGGAACCCA	DSCAM-AS1.1-30	30	None
AACTATTCAAGGATGCCACTTCAAGGTAAA	CAT390-30	30	None
AAGTCCTAACCCTGAGAAACTCACAATGTG	BRCAT2-30	30	None
ACACAAGGAAGAAGGTCATGTGAAGATGGA	PRCAT47-30	30	3'-phosphorylation
ACATCTGAAAGCACAAACTCTGGACACACC	CAT819-30	30	3'-phosphorylation
ACTACTGACATTGATGTAGACTTTAGGGGA	LACAT6-30	30	3'-phosphorylation
AGTCACCCTGGAGGCCTCGGAGAAGGCGGT	LACAT75-30	30	3'-phosphorylation
ATGAGAAACTCTTACAGGAAATGCTGGCCC	PRCAT98-30	30	None
ATTGGTTTGGTGGGACAGGACCAAAACTCT	PRCAT73-30	30	None
CAAAGCAGGGAAAAAAAAATCCTAGGATCA	BRCAT32-30	30	3'-phosphorylation
CGCACCTTCTTCCTGCCATGTGAGGAGCCA	BRCAT54-30	30	3'-phosphorylation
GAAAATTCCGTGAGAGACTCACGCAACCTA	PRCAT65-30	30	3'-phosphorylation
GACCGTCTCTGATTTCACAGTCTAGAGCAC	BRCAT1-30	30	3'-phosphorylation
GCAACATATCTACGCCTTGCAGCACGGTGC	CAT2168-30	30	None
GTGCATCTCATAGGATCAACTGGACCCGCG	LACAT1-30	30	3'-phosphorylation
GTTTAATGGCATTGTGTACTCCTATTCACT	LACAT4-30	30	3'-phosphorylation
TACGTCGGGGCCCACACGCTCGGTGCGTGC	GAPDH-30	30	None
TCTCTGTGCCGAAATACTGCTTACCTCAGG	PRCAT122-30	30	None
TGTATATTGTGTGTGTGTGTGTGCATGCGT	BRCAT98-30	30	None
TGAGTGAGCTGCACTGTGACAAGCTGCACGTGGATCCTGAGAACT	HBB-45	45	5'-phosphorylation
AACTGGGACGACATGGAGAAAATCTGGCACCACACCTTCTACAAT	ACTB-45	45	5'-phosphorylation
GAAAGGCTGCTGACTTTACCATCTGAGGCCACACATCTGCTGAAA	PCA3-45	45	5'-phosphorylation
GCTCACAGTGACGGACCCTGATGGCAGAGGCATCCTGGGTAGCTT	BRCAT3-45	45	5'-phosphorylation
ACAAACATTGATGCCTAAGGGTGGTTATGAGAATTGAATAAAATA	LSCAT212-45	45	5'-phosphorylation
GGACTCTCGAGTGTGGTCATTGAGGACAAGTCAACGAGAGATTCC	PRCAT104-45	45	5'-phosphorylation
TACTTGCCTGTTAAATCCTGAACATCTGGAAGGGAGTCGTGTTCA	CAT2168-45	45	None
AAACCCAACCTGAAGAAGTTCATGCATGAAGTCTGACCTTGCTTA	PRCAT73-45	45	None
AATCCAGTTCAGAATTGTAATGAATTATTGAATCCATAAGAATAG	LACAT6-45	45	3'-phosphorylation
ACGGTATGGGTTGAATTGTGTTCCACTCCTCAAATGTACATGTTG	BRCAT2-45	45	None
ACTCCGAACACATCTGAACATCAGAAGCAACAAACTCCGGACACG	SCHLAP1-45	45	None
AGCACCGATCACCTCCCATCGGGCCAATCTCAGTCCCTTCCCCCC	GAPDH-45	45	None
AGGAACACACCGGCGGGAGAACACAGAACACGCACCCTTTCTTTT	LACAT75-45	45	3'-phosphorylation
ATGTGTATGTCGTGTGTGTGTCTGTGTATGTGGTGTGTGTGTCTG	BRCAT98-45	45	None
ATTTAACTTTATTTTAACCATGGGTTACTGAGAATTTTTGTTAAA	LACAT4-45	45	3'-phosphorylation
CACCCTGGCTTCTGGAGGAGCCCAGGCTGCATTTACCCCTCCATG	LACAT1-45	45	3'-phosphorylation
CTAAAAAAAGAAAAAAAGAAAAGAAAAGAAAAGAAAATGATATAT	DSCAM-AS1.1-45	45	None
CTTCACTGCCCTCTTGGATGAAATAAACTGGTTCCCATAGAAATG	BRCAT1-45	45	3'-phosphorylation
GAGACCACAAACCCACCAGAAGGAAGAAACTCCGGACGCATCTGA	CAT819-45	45	3'-phosphorylation
GCTTTCCCCGTCTCTGCTTGACACATGAACCAAAACAGAGGCAGC	BRCAT32-45	45	3'-phosphorylation
GGGCGATGGGTTCCCTCTCATAGCAGCCGTGCACACGGGCCTTTC	PRCAT98-45	45	None
GGTATTGCTGCTCATCTAGAAAACACCAGCTACCAATAGATGTCC	PRCAT122-45	45	None
TCAGAAGGTAATTAATGCCCTTGTAAGAAGAGGCCAGAGAGCTTG	BRCAT54-45	45	3'-phosphorylation
TCCAATGAAAATGTCTTCATAAAAAACAGGAAAGAACCCATAGAA	PRCAT47-45	45	3'-phosphorylation
TGTGTGGTTGAAAGAGACATGGGCTACTCCTCTCTGCTTGAAACA	PRCAT65-45	45	3'-phosphorylation
TTTGGCAGTCACCTTGGAAATCTGCTAAAACAAATAATGGAAGGC	CAT390-45	45	None
AACCTCACTTCTGCTACATATCAGCCATCTGGCCATCTGACTTCATCTCTCTGAGCCCGT	LSCAT212-60	60	5'-phosphorylation
ATGGCAAGAAAGTGCTCGGTGCCTTTAGTGATGGCCTGGCTCACCTGGACAACCTCAAGG	HBB-60	60	5'-phosphorylation
GTGTGGCTGCAGCCGAGGGAGACCAGGAAGATCTGCATGGTGGGAAGGACCTGATGATAC	PCA3-60	60	5'-phosphorylation
CAGCCCCTCCTCCCCTTCCTGCACCCGTACCCCCGTGGTCTTTGAATAAAGTCTGAGTGG	HBA1-60	60	5'-phosphorylation
CGGGCCCTCCTCCCCTCCTTGCACCGGCCCTTCCTGGTCTTTGAATAAAGTCTGAGTGGG	HBA2-60	60	5'-phosphorylation
TATGTGGGCGACGAGGCCCAGAGCAAGAGAGGCATCCTCACCCTGAAGTACCCCATCGAG	ACTB-60	60	5'-phosphorylation
AACCTTCCCACCTTGTGCCCCACCTTCATTTACCTTAAGCCTCACCCACCCACCTTCATC	BRCAT3-60	60	5'-phosphorylation
AGAAATGCCCACAGCTGTGGAGGCGCAGGCCACTCCATCTGGTGCCCAACGTGGATGCTT	PRCAT104-60	60	5'-phosphorylation
AACAACTCCAGATGCGCTGTCTTTAAGAGCTGTAACACTCACAGCAAAGGTCTGCGCCTC	CAT819-60	60	3'-phosphorylation
AACTAGAACCTTGAGACTGTGGAACCGCCATACCAGCCCTGCAATTTTGTGCCCAGAATT	PRCAT122-60	60	None
AAGAAAAAATGCTACATGCATTGCCCCTTTTGGTATAGGGTTTTCTCTCCTTTATAATAA	LACAT6-60	60	3'-phosphorylation
AAGAAAAGATGTTTCAGATTGAGGATATGCTGTGTGGTGAACTTGTTCTTCACTCTGTAG	BRCAT1-60	60	3'-phosphorylation
AGGTCACAGGTAGAACATGATATTCCATAAACACTTTGCTGTTGGAAAATGGGGACATTG	BRCAT2-60	60	None
ATAAGAAGAGAAAAACATTAAAAAATGACAAGGAAGTTAATGGAAGCAATGTGATGGTGT	BRCAT54-60	60	3'-phosphorylation
ATAGCAGCTTGATCGTTGATTTTTGATTTAGATGATCAATGATGTTCAGAATAGTGTTTG	BRCAT98-60	60	None
CTACCCTTTCCAATGTGGCCAAAGCTTTTCATTCCGAAGAAGTTTCCTTTCTGAGAACGC	BRCAT32-60	60	3'-phosphorylation
CTGTTTATCCTAAAAGCTAAATCCCTGATATAAACTTGCTTTTTCATGTTTTTATGATTT	LACAT4-60	60	3'-phosphorylation
GAATCTTTCAAAACCGTGTGAGCCAGAGGCAGCCATAGGGATATTATGGTTGCTTGTTTA	PRCAT65-60	60	3'-phosphorylation
GACTCCAGGGCTCACCAGCTTCTTCCACAACCCGCACAACTTGAACGCTTGGTAGCATCT	LACAT1-60	60	3'-phosphorylation
GCAGGTTCCTGGCACCACGCGCATGGCTGACCCAATGTCGCCCAAACCACAAAAGTCACA	PRCAT98-60	60	None
GCCACGCCCCCATCCTGTGCCTATAAAAACTCCCGAGACCCTAGCGGGCACAGACACAAG	LACAT75-60	60	3'-phosphorylation
GCTGTAACACTCACCGCGAAGGTCTGCAGCTTCACTCCTGAGCCAGCGAGACCACGAACC	SCHLAP1-60	60	None
GGAAATAGTGCCTTTGCGGATATAAGTTAGGTAAAACTGAAGATGAGATCATACTGGATT	PRCAT47-60	60	3'-phosphorylation
GGAGGAATTCAATTAAAGGGACCTTGATTCACATTCAAATAACTACCCACAACTGGCAAT	PRCAT73-60	60	None
GGGAGGCAGAGGCTGCAGTGAGCTGAGATCATGCCACTACTGCACTCCAGCCTGGGTGAC	DSCAM-AS1.1-60	60	None
GTCCCAGTAAGGAAAAGGGAGGTGTCTCAGCGAACACAATTAAGGGTCTTTCTATTTTTG	CAT390-60	60	None
TAGGCATCACTTCCTCTGAGCAATCCTCCCTGATGTCATGAGGCAGTGCTGAGTGCCTTC	CAT2168-60	60	None
TTTCATCCAAGCGTGTAAGGGTCCCCGTCCTTGACTCCCTAGTGTCCTGCTGCCCACAGT	GAPDH-60	60	None
TGGTCTACCCTTGGACCCAGAGGTTCTTTGAGTCCTTTGGGGATCTGTCCACTCCTGATGCTGTTATGGGCAACC	HBB-75	75	5'-phosphorylation
CCTGCTTTCATATTCTGAAGTCAGAGTGTTCCAGACAGAAGAAATAGCAAGTGCCGAGAAGCTGGCATCAGAAAA	PCA3-75	75	5'-phosphorylation
TTCCTGGCTTCTGTGAGCACCGTGCTGACCTCCAAATACCGTTAAGCTGGAGCCTCGGTGGCCATGCTTCTTGCC	HBA1-75	75	5'-phosphorylation
AAGTGATGAACCCAGGACCTCGAGCCAGGAAGATTTTTCCCGGTGAAAAGCAGAGGGATTGACTCACGCTCGGTT	LACAT1-75	75	3'-phosphorylation
ACCGCGAAGGTCCGCAGCTTCACTCCTGAAGCCAGCGAGACCACGAGCCTACTGGGAGGAACGAACAACTCCCGA	SCHLAP1-75	75	None
ACTAAAAATACAAAAATTAGCCGGGCGTGGTGGTGTGCGCCTGGAATCCCAGCTACCCAGGAGGCTGAGGCAGGA	DSCAM-AS1.1-75	75	None
AGCCTCAGTGACTAAACCTATTTCCTAATGATTTCAGCATAATCTTTTCTTTTATTGTCCTTCCAATCATAAAAG	LACAT6-75	75	3'-phosphorylation
ATGCTGTCTTTTACACATCTCAGCAGGGAGCTGGTCCCAGAGCAGAAACAACTGGTGATGAGATTTGGACTTCAG	LSCAT212-75	75	5'-phosphorylation
CAGCCGGCCACTGGAGGCCCTTGGTGATGTGGGCTGCCCTCTGTGCCTCCTGGTGTACACCCCATGGGGAAGTAT	BRCAT3-75	75	5'-phosphorylation
CATGGCAGTCAAACTTCTTTCATGGAAGCTCAAGTCTACAAGAGATCAAAGTGGAAGCTGCCAGTCTTTTTACAG	PRCAT73-75	75	None
CCAGGGTGATGGATCTCTGCAGTAAGTGGAAGAGTTCTTCATGGCCCCCAAGGTTATATCCATCTAGAACTTCAG	PRCAT47-75	75	3'-phosphorylation
CCTGACGTGGCAACCTGTCGAGACTCAGGACCGCTAGGAAATCAGCTCTTGTTTACCCCTCTATCCATTACACTA	CAT2168-75	75	None
CTCCTGAAGCCAGTGAGACTACGAACAAACGCATTGGGAGGGACGAACAAACGCATTGGGAGGGACCAACAACTC	CAT819-75	75	3'-phosphorylation
CTGGCTAGAATGAGGACGATGGAAAGAACTACTGTGGACTATGTGAATTAAGCAACACACTGGTGATGGCAGAGA	PRCAT122-75	75	None
GAAAGGGGAGGGGGCAGGCCGCGTGCAGCCGCGAGCGGTGCTGGGCTCCGGCTCCAATTCCCCATCTCAGTCGTT	GAPDH-75	75	None
GACATCCCAGCGGGGAAGCACCACACATGTGATGGACAGCTCAACTTCCTCCTGGGTTTTAGGTGTCCTCCGCAT	PRCAT98-75	75	None
GCATCTCAAAGGGCAGAAGTCTGGACAGGAAGACCAGTTGCATAGTGGAGGGAAGTATCCTAACCTGGATTAAAT	LACAT4-75	75	3'-phosphorylation
GCCACCCAGTAGATGGTACTTTGTTACAGCAGCCTGAAAGGACTAAGACACCGACCTAGTCTCCCTGATGAAAAA	BRCAT32-75	75	3'-phosphorylation
GCCGCCGGGCCTGTGCCCATGGACCTAGGTGAGGACGGGCACTCCTTCCTCCGCGGCCAAACGTTGCATTTCCCA	LACAT75-75	75	3'-phosphorylation
GCTGAGCGCCGGTCCCCTGGGCCCACTTTTCTTTCTCTATACTTTGTCTCTGTTGTCTTTCTTTTCTCAAGTCTC	PRCAT104-75	75	5'-phosphorylation
GGACAAAATTAAAGTTGTGAAAATTATATACGTACTTCACGTGATTCTAGTCTACTGCCACACAAGGCTCTGGTG	PRCAT65-75	75	3'-phosphorylation
GGCGACGATGCCCCCCGGGCCGTCTTCCCCTCCATCGTGGGGCGCCCCAGGCACCAGGGCGTGATGGTGGGCATG	ACTB-75	75	5'-phosphorylation
GTTTATCTAGACTGTTGGGGAAAGGTGTTGCGATTCCTTCAGCTACACAGGATTGAAAGGAGACATTTCTGAAGG	BRCAT1-75	75	3'-phosphorylation
TCCATTCTTAGTAACTGCCGATTAGGAAGGATTTCTTTCTAAGTCTGTCACTAATTCAACTGTTATTCACAAGAG	BRCAT98-75	75	None
TTCCTGGCTTCTGTGAGCACCGTGCTGACCTCCAAATACCGTTAAGCTGGAGCCTCGGTAGCCGTTCCTCCTGCC	HBA2-75	75	5'-phosphorylation
TTGCAGACCCGTTTTGGAGATGAGGAACAAATACATGTAAAATTAACTATGATATGAAAGTGACATAATATTGTA	BRCAT2-75	75	None
TTGCTTCCCATCACAATGATTTATTACAATCATTTTTTAAGATTAACACAACAAGGAGAGAGACAGAGGGGAATG	CAT390-75	75	None
TTTGCCAGGAACTATTTATAAACATCCTGCAGGAAAATGAGTCTATATGTCAGAATACACATTTCCCACCTTGCC	BRCAT54-75	75	3'-phosphorylation
AATGGATGAATTGTATGGTATTCTTGGTCAATAACGCTGTTATTTCTAAAAAGGTCTGAGAAAATAAGGATAAATGTCTAGCGTTTCTTC	BRCAT3-90	90	5'-phosphorylation
ACATTTGCTTCTGACACAACTGTGTTCACTAGCAACCTCAAACAGACACCATGGTGCATCTGACTCCTGAGGAGAAGTCTGCCGTTACTG	HBB-90	90	5'-phosphorylation
ACCGCCGAGACCGCGTCCGCCCCGCGAGCACAGAGCCTCGCCTTTGCCGATCCGCCGCCCGTCCACACCCGCCGCCAGCTCACCATGGAT	ACTB-90	90	5'-phosphorylation
AGAGAATAAAAGCAGGCTGCCCGAGCCAGCAGTGGCAACCTGATGGGGTCCCTTTTCAAGCTGTGGAACCTTTGTTCTTTCTCTGTTTGC	SCHLAP1-90	90	None
ATAAATAAATAAGATAATTTTTAATAGCAACGTGTCAACATAGTGTGACGGGAAGGAGCATGATGAGACAGAAGGAAGGTTTAAACTGGG	PCA3-90	90	5'-phosphorylation
ATTAAATTGGAACTTTGGAATCTTAATAGAAAACCAACTGACTTGGCTTGGTTTTCAGGTGCTGGTTCCATGGCTCTTCCTGAGCCGAAA	PRCAT47-90	90	3'-phosphorylation
ATTTTCCTCTTCTTAGTCTTTGTCATCAATATCATCATTATACATGTCATCACAGTGCAAATTTAAGCTATTTTTATTGAAAGGGCTTTA	LACAT6-90	90	3'-phosphorylation
CAATGCTGCTCAAACTCCCTGTTTAGGATGGCATGTTCAGCAGCTGTGCTGAGCCCACGTCTCCCAGTCCTAACCCTGGATCCCTCTTAT	PRCAT98-90	90	None
CACACCTTTGGTCTGGTTTGAAAGCTGGCGCCCGAAAAGGGGAGCGAAAGGACAAGAAAAAAAAAACACGCTCCGAAAGTGTCTGAGATT	LACAT75-90	90	3'-phosphorylation
CATAAACCCTGGCGCGCTCGCGGCCCGGCACTCTTCTGGTCCCCACAGACTCAGAGAGAACCCACCATGGTGCTGTCTCCTGCCGACAAG	HBA1-90	90	5'-phosphorylation
CATAAACCCTGGCGCGCTCGCGGGCCGGCACTCTTCTGGTCCCCACAGACTCAGAGAGAACCCACCATGGTGCTGTCTCCTGCCGACAAG	HBA2-90	90	5'-phosphorylation
CCCCACACAGGACACACATACAATACAACTCACACACAACATACACAACACAACACACACACACCCTCACATACACCATACACACACACC	PRCAT23-90	90	5'-phosphorylation
CCGGCCTTTTGGTAGTCTTCTCCATTTGCCTCTTCAGTGGCTGAATTTAATCACCAAGGGATGAGGAAGGCTACAAAATGTGTCTACCTG	BRCAT1-90	90	3'-phosphorylation
CGCTGATGTAAAGAGAGATTGGAAATGATATATCTGGCTGGGCAGGTCACTCATGCCTGTAATCCCAGCACTTTGGGAGGCTGAGGCAGG	DSCAM-AS1.1-90	90	None
CGGAGAGCTGCCTTGCTCCTTCCACCATGTGAGGACACAGCAAGAAGGGGCTGACTCTGAACCAGGAAGCTGTGCTGTGCTCACCAGACA	BRCAT32-90	90	3'-phosphorylation
CTCAACTCTACCGTTGTAGCGTGAATGTTCCGAGAAAACTTACAACACTAGGCAGTGGGCCACATTTGATGCATAGAAAACTGCTTGCCA	CAT2168-90	90	None
CTCTCCTGCTCCTTCCACCTCAGGGCCCTCTTAGGGTTGCCTCTTACATTCTTTCCAGGGCTTAGCAGACAGGAACAGGGAGGGTCGGGT	LACAT1-90	90	3'-phosphorylation
CTCTGACCATCCACCCCAGGTGCATTGCTTTTCATACTCTAGAGTCTAGGATTAGGGGCTCACCCACAAAAATAGCTTCCATGGAATGGT	LACAT4-90	90	3'-phosphorylation
GAAACATCCATGCAGGTATGAAGGAGCTCTAACATGCCAGGCCCATCAATGAGAGAGACAACATTTAGATAGGAGTACTGGACATTTGAA	BRCAT98-90	90	None
GAGCTAGCAGCAGCAACCCGGTCAGGTCCCCTTTTGTGCTGTGGAAGCTTTGTTCTTTCTCTGTTTGCAATAAATCTTACTGCTGCTCAC	CAT819-90	90	3'-phosphorylation
GCAGAGACATTTGTTCACATGTTTTCCTGCTGGCCCTCTCCCCACTATTACCCTATTGTCCTGCCACATCCCCCTCTCCGAGATGGTAGA	PRCAT104-90	90	5'-phosphorylation
GCCGATTTGCAGAGCCTCAGGGGCCTGAGCTAATGGAGTTGCTGCCATTTTGACCATTGCCAACCATGATACCAGAGGGAAATGAAATGT	PRCAT65-90	90	3'-phosphorylation
GCGTCATTCATGGTTTAGCCAATCATATAACTTCTCCAGTCGTGGTTTCCTGCGTTTGTAGATGGAAGGAAGAACTTGTGTGCTTAGACC	BRCAT54-90	90	3'-phosphorylation
GGGGGAAGTGGGGGCTGGGAAGGAACCACGGGCCCCCGCCCGAGGCCCATGGGCCCCTCCTAGGCCTTTGCCTGAGCAGTCCGGTGTCAC	GAPDH-90	90	None
GGGTTTTCAACCCTGGTCATCTATCTGGATCATTATTCAAAATGCAAAACCAGAAACTTTGGAGTGAGATTTTGTTATCTGCATTTTTGA	PRCAT73-90	90	None
GTTCTCTAAAATGTTTTCAAATAATTAATATCCACCATTAAACTGGAAGGGACCCTAGGAATAGTTTAGATTTGCTAAGTGTCTATGCCA	BRCAT2-90	90	None
TATTAACACACACTGAAACCGGTTCTCTGGTATGGCCATAAAACTAATTCCTGGCCAATGGCCTATGGGCTTGAAGAATGGATTAATCTT	PRCAT122-90	90	None
TGTAGGACAGGCTTGGAATCTAATTTCCCAGTGCCCTCCACCCCACCCAAAACCCCCAGTGTCTGGCAAATCTGACTTAAATCCCAGAGG	LSCAT212-90	90	5'-phosphorylation
TTTCCCTTTACAGAAAGTTTGCCAGCCCCTGCTTCATTTGAAGGAAACTGAAGCTCAGACACATTCAGTGACTCGCAAGTTAACTTTGGA	CAT390-90	90	None

## Sheet: Legend
TableEV1 Sequences of the equimolar synthetic pool.
