# Supplementary material for: Phospho‐RNA‐seq: a modified small RNA‐seq method that reveals circulating mRNA and lncRNA fragments as potential biomarkers in human plasma
Source: EMBO J. 2019 May 3;38(11):e101695. doi: 10.15252/embj.2019101695 (PMC6545557; doi:10.15252/embj.2019101695)
Supplement: Supplementary file 4 — Table EV2 [file EMBJ-38-e101695-s004.xlsx]

## Sheet: Table_EV2
						PNK	PNK	PNK	PNK	PNK	No.PNK	No.PNK	No.PNK	No.PNK	No.PNK
gene_name	feat.type.grp	n.samples.detected	pnk.samples.detected	nopnk.samples.detected	median.perc.count	ULMC123.PNK	ULMC134.PNK	ULMC135.PNK	ULMC148.PNK	ULMC157.PNK	ULMC123.NoPNK	ULMC134.NoPNK	ULMC135.NoPNK	ULMC148.NoPNK	ULMC157.NoPNK	#PNK Expressed (filt)	# NoPNK Expressed (filt)	Tot Expressed (filt)		Summary
HBB	mRNA.exons	10	5	5	0.00049725	474	798	1192	515	924	671	491	720	569	674	0	0	0												Count >=	5
HBA2	mRNA.exons	10	5	5	8.08739e-05	62	109	165	68	94	144	121	139	118	103	0	0	0		Count of gene_name		nopnk.samples.detected															Cumulative
ACTB	mRNA.exons	10	5	5	4.05443e-05	102	271	205	176	175	36	25	39	32	42	0	0	0		feat.type.grp	pnk.samples.detected	0	1	2	3	4	5	Grand Total			# PNK		# No PNK				# PNK		# No PNK
GAPDH	mRNA.exons	10	5	5	1.50751e-05	11	19	37	30	22	19	16	21	22	18	0	0	0		lncRNA.exons	0	0	141	5	2	2	0	150			mRNA.exons	lncRNA.exons	mRNA.exons	lncRNA.exons			mRNA.exons	lncRNA.exons	mRNA.exons	lncRNA.exons
MT-ND1	mRNA.exons	10	5	5	1.38447e-05	89	492	216	195	85	3	5	5	5	1	0	0	0			1	855	46	7	1	0	1	910		0	10097	1363	12254	1392		0	12285	1393	12285	1393
TUBB1	mRNA.exons	10	5	5	1.1568e-05	18	100	59	37	68	6	15	17	11	8	0	0	0			2	162	18	1	2	1	0	184		1	886	14	19	1		1	2188	30	31	1
LMNA	mRNA.exons	10	5	5	1.02193e-05	21	16	18	13	15	16	15	15	20	16	0	0	0			3	55	9	2	0	0	3	69		2	451	8	2	0		2	1302	16	12	0
B2M	mRNA.exons	10	5	5	9.63738e-06	52	208	179	142	104	4	2	1	1	1	0	0	0			4	34	10	3	1	0	0	48		3	314	3	3	0		3	851	8	10	0
PPBP	mRNA.exons	10	5	5	9.14384e-06	37	357	174	119	101	1	4	2	3	5	0	0	0			5	13	12	2	4	1	0	32		4	307	2	1	0		4	537	5	7	0
MYH9	mRNA.exons	10	5	5	8.96517e-06	48	123	102	55	92	2	5	2	3	4	0	0	0		lncRNA.exons Total		1119	236	20	10	4	4	1393		5	230	3	6	0		5	230	3	6	0
SLC25A37	mRNA.exons	10	5	5	6.58869e-06	18	52	108	20	64	3	2	7	2	1	0	0	0		mRNA.exons	0	0	349	25	6	2	1	383
ALB	mRNA.exons	10	5	5	5.60016e-06	2	19	4	41	3	7	3	1	3	4	0	0	0			1	3263	368	50	5	2	0	3688									Cumulative
TAGLN2	mRNA.exons	10	5	5	4.01199e-06	7	70	38	27	41	1	2	1	2	1	0	0	0			2	2078	349	64	13	3	1	2508		All Samples	mRNA.exons	lncRNA.exons	Total			All Samples	mRNA.exons	lncRNA.exons	Total
ZC3HAV1	mRNA.exons	10	5	5	3.7016e-06	3	10	9	6	2	3	9	8	12	8	0	0	0			3	1524	328	79	27	2	1	1961		0	10094	1363	11457			0	12285	1393	13678
MT-ND6	mRNA.exons	10	5	5	3.46509e-06	22	48	39	23	21	1	1	2	1	3	0	0	0			4	1166	417	111	30	9	5	1738		1	888	14	902			1	2191	30	2221
FLNA	mRNA.exons	10	5	5	3.39113e-06	19	78	37	32	60	1	3	1	1	1	0	0	0			5	1002	556	242	126	55	26	2007		2	448	7	455			2	1303	16	1319
THBS1	mRNA.exons	10	5	5	2.52699e-06	4	23	12	8	17	2	2	1	3	3	0	0	0		mRNA.exons Total		9033	2367	571	207	73	34	12285		3	313	4	317			3	855	9	864
MICAL2	mRNA.exons	10	5	5	2.49405e-06	8	11	25	3	8	3	2	3	2	2	0	0	0		Grand Total		10152	2603	591	217	77	38	13678		4	307	2	309			4	542	5	547
MBNL1	mRNA.exons	10	5	5	2.42259e-06	8	42	25	25	23	1	1	1	3	1	0	0	0												5	217	3	220			5	235	3	238
RNF213	mRNA.exons	10	5	5	2.07936e-06	2	22	27	24	15	1	1	1	2	1	0	0	0												6	8	0	8			6	18	0	18
SRRM2	mRNA.exons	10	5	5	1.65124e-06	8	10	19	10	14	1	1	1	4	1	0	0	0												7	2	0	2			7	10	0	10
SORL1	mRNA.exons	10	5	5	1.32466e-06	1	8	17	4	9	1	1	1	1	1	0	0	0		Filtered Count										8	2	0	2			8	8	0	8
CTSB	mRNA.exons	10	5	5	1.26349e-06	3	6	10	4	3	1	3	1	2	2	0	0	0		Count of gene_name	# NoPNK Expressed (filt)									9	0	0	0			9	6	0	6
SLC44A2	mRNA.exons	10	5	5	1.03489e-06	2	5	7	3	7	1	1	1	1	1	0	0	0		#PNK Expressed (filt)	0	1	2	3	4	5	Grand Total			10	6	0	6			10	6	0	6
HIST1H2AI	mRNA.exons	10	5	5	9.90276e-07	2	1	2	5	2	2	2	1	2	1	0	0	0		0	11457	3	0	0	0	0	11460
CLCN7	mRNA.exons	10	5	5	7.49523e-07	3	1	4	1	2	1	1	2	1	2	0	0	0		1	899	1	0	0	0	0	900
BNIP3L	mRNA.exons	9	5	4	1.22574e-05	70	108	206	80	116	3	1	4	5	0	0	0	0		2	454	3	1	1	0	0	459
MT-ND2	mRNA.exons	9	5	4	1.19072e-05	68	374	164	142	76	2	3	3	0	2	0	0	0		3	314	2	0	0	1	0	317
MT-ND5	mRNA.exons	9	5	4	1.12996e-05	176	259	121	92	62	2	6	3	0	1	0	0	0		4	306	3	0	0	0	0	309
MT-CO1	mRNA.exons	9	5	4	1.01693e-05	100	240	128	121	55	3	2	2	4	0	0	0	0		5	216	8	1	2	0	6	233
MT-CYB	mRNA.exons	9	5	4	1.01693e-05	94	324	114	127	63	5	2	3	1	0	0	0	0		Grand Total	13646	20	2	3	1	6	13678
ACTG1	mRNA.exons	9	5	4	6.25679e-06	41	62	67	42	54	4	3	3	0	1	0	0	0
HELZ2	mRNA.exons	9	5	4	5.30697e-06	22	8	28	16	30	9	0	6	3	9	0	0	0
WNK1	mRNA.exons	9	5	4	5.08463e-06	19	24	61	21	48	1	1	0	1	2	0	0	0
CLEC18A	mRNA.exons	9	4	5	4.86864e-06	4	0	7	2	8	5	1	6	3	5	0	0	0
CCDC96	mRNA.exons	9	5	4	4.03381e-06	6	9	12	9	9	6	0	7	2	4	0	0	0
MKRN1	mRNA.exons	9	5	4	3.88315e-06	10	41	57	10	55	3	1	0	1	1	0	0	0
GRAP2	mRNA.exons	9	5	4	3.60211e-06	1	32	24	16	33	1	1	0	2	2	0	0	0
RGS18	mRNA.exons	9	5	4	3.54863e-06	16	58	38	25	24	1	1	2	4	0	0	0	0
AHNAK	mRNA.exons	9	5	4	3.32701e-06	19	23	32	19	27	2	2	1	3	0	0	0	0
MSN	mRNA.exons	9	5	4	3.28817e-06	9	25	30	26	25	0	2	1	2	3	0	0	0
FTL	mRNA.exons	9	5	4	2.89493e-06	8	27	31	26	25	4	2	1	0	2	0	0	0
HLA-B	mRNA.exons	9	5	4	2.7182e-06	7	18	30	7	16	0	2	4	1	1	0	0	0
FTH1	mRNA.exons	9	5	4	2.70816e-06	12	32	29	17	21	1	1	4	1	0	0	0	0
CCL5	mRNA.exons	9	5	4	2.51056e-06	11	79	32	39	23	0	1	1	1	1	0	0	0
TRAK2	mRNA.exons	9	5	4	2.42101e-06	8	24	28	21	18	1	0	1	1	3	0	0	0
SLC4A1	mRNA.exons	9	5	4	2.33462e-06	12	7	25	10	12	1	1	0	1	1	0	0	0
MTURN	mRNA.exons	9	5	4	2.19211e-06	1	24	12	9	11	1	2	0	4	2	0	0	0
HIPK2	mRNA.exons	9	5	4	2.05447e-06	5	10	22	15	14	1	1	2	1	0	0	0	0
EEF1A2	mRNA.exons	9	5	4	1.94746e-06	12	3	12	2	11	2	0	3	1	2	0	0	0
HBA1	mRNA.exons	9	5	4	1.94746e-06	1	20	34	2	15	2	1	1	2	0	0	0	0
CIRBP	mRNA.exons	9	5	4	1.94157e-06	1	10	5	5	7	2	2	4	0	1	0	0	0
PPP1R9B	mRNA.exons	9	5	4	1.94157e-06	8	11	19	5	12	3	0	2	1	3	0	0	0
ITGB2	mRNA.exons	9	5	4	1.79281e-06	6	4	12	10	8	3	0	2	1	2	0	0	0
GLUL	mRNA.exons	9	5	4	1.77431e-06	7	18	19	12	10	1	1	0	3	1	0	0	0
DDX3X	mRNA.exons	9	5	4	1.76899e-06	3	12	18	14	8	2	2	2	0	1	0	0	0
DSE	mRNA.exons	9	5	4	1.76899e-06	3	6	11	4	5	4	0	2	2	2	0	0	0
HLA-E	mRNA.exons	9	5	4	1.76899e-06	8	27	18	10	15	0	3	2	1	1	0	0	0
MED13L	mRNA.exons	9	5	4	1.76899e-06	3	9	11	6	6	1	1	2	1	0	0	0	0
PPP1R18	mRNA.exons	9	5	4	1.58754e-06	2	12	17	7	9	0	2	1	2	1	0	0	0
HSPA2	mRNA.exons	9	5	4	1.57595e-06	9	1	8	1	7	3	1	4	0	2	0	0	0
ABCG5	mRNA.exons	9	5	4	1.55326e-06	5	1	7	4	6	4	0	4	3	5	0	0	0
C9orf40	mRNA.exons	9	5	4	1.55326e-06	4	5	10	4	10	1	1	2	0	3	0	0	0
KLF13	mRNA.exons	9	5	4	1.55326e-06	6	8	8	4	2	1	4	4	5	0	0	0	0
APC2	mRNA.exons	9	4	5	1.3446e-06	3	3	4	0	5	5	2	3	1	1	0	0	0
ADD1	mRNA.exons	9	5	4	1.16494e-06	6	10	14	3	3	1	0	1	2	2	0	0	0
TNRC18	mRNA.exons	9	5	4	1.16494e-06	2	8	12	3	7	2	0	1	1	2	0	0	0
AGO2	mRNA.exons	9	5	4	1.12062e-06	4	4	12	8	3	1	4	2	0	1	0	0	0
TTN	mRNA.exons	9	5	4	1.09606e-06	7	3	3	2	4	0	1	1	1	1	0	0	0
ZNF517	mRNA.exons	9	5	4	1.09606e-06	6	3	7	2	4	3	0	2	2	1	0	0	0
CEP350	mRNA.exons	9	5	4	9.73728e-07	1	7	5	4	7	1	1	1	0	1	0	0	0
EEF1AKMT1	mRNA.exons	9	5	4	9.73728e-07	3	2	4	3	5	1	0	3	2	1	0	0	0
GNA13	mRNA.exons	9	5	4	9.73728e-07	1	3	10	1	2	1	1	2	1	0	0	0	0
HIST1H4E	mRNA.exons	9	5	4	9.73728e-07	1	4	5	5	3	1	2	1	2	0	0	0	0
L3MBTL4	mRNA.exons	9	4	5	9.73728e-07	1	1	4	0	2	1	1	2	1	4	0	0	0
TNS3	mRNA.exons	9	5	4	9.73728e-07	3	6	5	2	5	1	3	0	1	1	0	0	0
LRP1	mRNA.exons	9	5	4	8.96403e-07	1	2	8	4	4	1	0	1	1	1	0	0	0
MSL2	mRNA.exons	9	5	4	8.96403e-07	1	2	2	2	2	1	1	0	2	2	0	0	0
PPP1R3E	mRNA.exons	9	5	4	8.96403e-07	2	2	2	3	1	1	1	1	0	2	0	0	0
MARC2	mRNA.exons	9	5	4	8.84495e-07	1	3	1	1	1	1	0	1	1	1	0	0	0
OR2W3	mRNA.exons	9	5	4	8.84495e-07	1	2	5	1	4	1	0	1	1	2	0	0	0
RCAN3	mRNA.exons	9	5	4	8.84495e-07	1	5	3	2	2	1	1	1	0	1	0	0	0
TFRC	mRNA.exons	9	4	5	8.84495e-07	2	1	6	2	0	2	2	1	2	4	0	0	0
TRA2B	mRNA.exons	9	4	5	8.84495e-07	1	0	4	1	3	2	3	1	1	2	0	0	0
ARHGAP5	mRNA.exons	9	5	4	7.76629e-07	1	1	2	2	2	1	1	4	0	1	0	0	0
MZF1-AS1	lncRNA.exons	9	5	4	7.76629e-07	2	1	2	2	3	2	0	2	1	3	0	0	0
SYNPO2L	mRNA.exons	9	5	4	4.66925e-07	2	1	5	1	1	1	1	2	0	1	0	0	0
MT-ND4	mRNA.exons	8	5	3	1.69926e-05	172	464	226	180	118	0	2	2	4	0	0	0	0
MT-CO2	mRNA.exons	8	5	3	9.70244e-06	76	186	140	122	58	2	0	1	2	0	0	0	0
FAM46C	mRNA.exons	8	5	3	7.93733e-06	33	131	243	26	165	3	0	1	0	1	0	0	0
EPB41	mRNA.exons	8	5	3	6.85394e-06	28	63	145	39	79	0	1	3	0	2	0	0	0
TLN1	mRNA.exons	8	5	3	5.99796e-06	14	88	63	37	56	3	2	0	0	3	0	0	0
NRGN	mRNA.exons	8	5	3	5.97834e-06	6	59	16	20	43	0	4	0	3	1	0	0	0
NCOA4	mRNA.exons	8	5	3	5.67112e-06	27	56	56	34	56	0	2	3	0	1	0	0	0
PF4	mRNA.exons	8	5	3	5.26575e-06	11	75	35	26	25	0	2	2	3	0	0	0	0
FBXO7	mRNA.exons	8	5	3	5.21661e-06	22	42	92	23	49	2	1	2	0	0	0	0	0
MT-ND4L	mRNA.exons	8	5	3	5.1104e-06	36	133	55	32	27	0	1	1	0	1	0	0	0
PABPC1	mRNA.exons	8	5	3	4.56886e-06	21	35	46	32	36	0	2	1	2	0	0	0	0
MALAT1	lncRNA.exons	8	5	3	4.12506e-06	12	33	58	18	29	0	1	0	1	1	0	0	0
TXNIP	mRNA.exons	8	5	3	3.77859e-06	10	37	55	26	15	0	2	1	1	0	0	0	0
F13A1	mRNA.exons	8	5	3	3.44514e-06	8	78	39	18	33	1	0	0	1	3	0	0	0
MTRNR2L6	mRNA.exons	8	5	3	3.29716e-06	13	16	32	11	28	5	0	4	0	1	0	0	0
UBC	mRNA.exons	8	5	3	3.2664e-06	7	8	17	10	27	4	3	2	0	0	0	0	0
IQGAP1	mRNA.exons	8	5	3	3.22155e-06	4	10	21	13	16	0	1	2	2	0	0	0	0
FKBP8	mRNA.exons	8	5	3	3.22101e-06	12	23	43	9	27	1	1	1	0	0	0	0	0
RPL28	mRNA.exons	8	5	3	2.96775e-06	14	30	32	29	27	1	1	2	0	0	0	0	0
SPARC	mRNA.exons	8	5	3	2.92168e-06	10	60	24	16	33	0	0	2	2	2	0	0	0
RBM38	mRNA.exons	8	5	3	2.78733e-06	8	16	38	9	14	3	0	3	0	2	0	0	0
MXI1	mRNA.exons	8	5	3	2.74769e-06	11	25	60	6	29	0	1	2	0	1	0	0	0
OAZ1	mRNA.exons	8	5	3	2.73867e-06	11	19	25	19	28	0	1	1	1	0	0	0	0
HLA-DRA	mRNA.exons	8	5	3	2.68491e-06	20	19	20	14	11	1	2	0	0	1	0	0	0
ITGB3	mRNA.exons	8	5	3	2.66456e-06	8	46	22	13	30	1	0	0	2	1	0	0	0
MYL12A	mRNA.exons	8	5	3	2.66394e-06	10	42	29	17	24	1	1	0	1	0	0	0	0
WDR26	mRNA.exons	8	5	3	2.64481e-06	7	14	38	8	20	2	0	1	0	3	0	0	0
CCNI	mRNA.exons	8	5	3	2.62952e-06	9	21	37	9	26	0	0	1	1	1	0	0	0
ANKRD18B	mRNA.exons	8	4	4	2.55665e-06	8	0	9	9	8	3	0	7	4	2	0	0	0
JAK1	mRNA.exons	8	5	3	2.53452e-06	3	16	23	16	7	3	3	0	0	1	0	0	0
ARHGDIB	mRNA.exons	8	5	3	2.5238e-06	15	29	32	25	15	1	0	1	1	0	0	0	0
AC231533.1	lncRNA.exons	8	5	3	2.51789e-06	19	7	28	4	30	2	0	0	1	1	0	0	0
PIP4K2A	mRNA.exons	8	5	3	2.50262e-06	13	24	30	10	25	1	0	1	0	1	0	0	0
KIF2A	mRNA.exons	8	5	3	2.41121e-06	8	54	25	16	22	0	1	0	1	2	0	0	0
RPL37	mRNA.exons	8	5	3	2.40484e-06	15	20	23	42	20	1	0	1	2	0	0	0	0
PFN1	mRNA.exons	8	5	3	2.37782e-06	9	25	25	29	11	0	1	1	1	0	0	0	0
MMD	mRNA.exons	8	5	3	2.32487e-06	2	42	29	5	13	3	2	1	0	0	0	0	0
RPL37A	mRNA.exons	8	5	3	2.28443e-06	11	19	23	27	11	0	1	0	1	1	0	0	0
KMT2C	mRNA.exons	8	5	3	2.23774e-06	4	13	22	8	7	0	2	2	1	0	0	0	0
PPP1CB	mRNA.exons	8	5	3	2.23521e-06	8	20	28	16	17	1	1	0	0	1	0	0	0
UTRN	mRNA.exons	8	5	3	2.19998e-06	6	8	18	12	16	0	1	3	0	1	0	0	0
ZYX	mRNA.exons	8	5	3	2.1929e-06	1	13	20	13	18	3	0	0	1	1	0	0	0
MARF1	mRNA.exons	8	5	3	2.19218e-06	8	14	22	6	13	0	2	0	1	1	0	0	0
AC044784.1	lncRNA.exons	8	3	5	2.18423e-06	1	2	0	2	0	2	1	3	1	3	0	0	0
MYD88	mRNA.exons	8	5	3	2.18423e-06	2	10	9	7	5	2	4	0	1	0	0	0	0
ACTN1	mRNA.exons	8	5	3	1.9399e-06	5	26	17	8	21	0	0	1	1	1	0	0	0
ASAP1	mRNA.exons	8	5	3	1.81834e-06	9	23	20	10	13	0	1	2	0	1	0	0	0
EIF1	mRNA.exons	8	5	3	1.81834e-06	5	19	20	12	10	0	1	2	0	1	0	0	0
HLA-C	mRNA.exons	8	5	3	1.81794e-06	3	8	9	9	9	1	1	3	0	0	0	0	0
EIF3A	mRNA.exons	8	5	3	1.81086e-06	3	8	11	8	11	1	1	0	1	0	0	0	0
PCBP1	mRNA.exons	8	5	3	1.7992e-06	2	12	21	8	15	1	5	0	0	1	0	0	0
SAT1	mRNA.exons	8	5	3	1.77081e-06	2	23	12	8	9	0	1	1	1	0	0	0	0
BRD2	mRNA.exons	8	5	3	1.73781e-06	3	11	8	14	14	2	0	1	1	0	0	0	0
VCL	mRNA.exons	8	5	3	1.72766e-06	8	44	22	26	26	1	0	1	0	1	0	0	0
SAMHD1	mRNA.exons	8	5	3	1.70893e-06	7	11	12	7	3	1	0	0	1	2	0	0	0
DENND4A	mRNA.exons	8	5	3	1.70316e-06	5	14	17	7	15	1	0	2	2	0	0	0	0
CTNNB1	mRNA.exons	8	5	3	1.66112e-06	3	5	1	4	3	0	1	2	1	0	0	0	0
MEIS3	mRNA.exons	8	5	3	1.65181e-06	1	14	2	6	3	1	6	0	5	0	0	0	0
LIMS1	mRNA.exons	8	5	3	1.64858e-06	4	32	12	12	14	0	0	2	1	1	0	0	0
TMEM140	mRNA.exons	8	5	3	1.62866e-06	3	10	14	8	12	2	0	1	1	0	0	0	0
FAM117A	mRNA.exons	8	5	3	1.58175e-06	9	12	17	5	13	1	0	1	1	0	0	0	0
ZFP36L2	mRNA.exons	8	5	3	1.57779e-06	1	7	13	5	6	2	2	1	0	0	0	0	0
HIST1H2AE	mRNA.exons	8	4	4	1.5568e-06	1	3	0	2	3	2	1	2	0	2	0	0	0
RAPGEF2	mRNA.exons	8	5	3	1.5568e-06	1	3	4	5	3	2	1	2	0	0	0	0	0
PTPN12	mRNA.exons	8	5	3	1.53942e-06	6	21	13	19	12	0	0	2	2	1	0	0	0
CYLD	mRNA.exons	8	5	3	1.5383e-06	1	6	5	8	4	0	0	1	3	2	0	0	0
CTDSP2	mRNA.exons	8	5	3	1.5034e-06	4	4	13	5	4	1	1	0	0	2	0	0	0
MAP3K14-AS1	lncRNA.exons	8	5	3	1.4961e-06	6	2	6	5	4	0	0	4	2	2	0	0	0
NFIC	mRNA.exons	8	5	3	1.46697e-06	2	4	5	3	3	2	0	2	0	2	0	0	0
PAFAH1B1	mRNA.exons	8	5	3	1.45765e-06	3	5	7	5	2	1	0	3	1	0	0	0	0
RUFY1	mRNA.exons	8	5	3	1.43032e-06	3	8	14	4	10	0	3	0	1	1	0	0	0
ETV6	mRNA.exons	8	5	3	1.41303e-06	1	5	8	5	2	0	1	1	1	0	0	0	0
FIBP	mRNA.exons	8	4	4	1.39811e-06	5	0	11	1	5	3	0	2	1	4	0	0	0
HERC1	mRNA.exons	8	5	3	1.37698e-06	5	5	12	4	11	0	2	1	1	0	0	0	0
AF106564.1	lncRNA.exons	8	3	5	1.37136e-06	0	1	1	1	0	1	3	2	2	2	0	0	0
SSH2	mRNA.exons	8	5	3	1.37136e-06	5	4	9	7	6	1	1	2	0	0	0	0	0
JAZF1	mRNA.exons	8	5	3	1.37109e-06	5	8	13	1	14	1	1	0	2	0	0	0	0
DAZAP2	mRNA.exons	8	5	3	1.3418e-06	4	13	17	11	8	1	1	0	0	1	0	0	0
JCAD	mRNA.exons	8	5	3	1.33865e-06	5	4	7	9	3	2	0	1	1	0	0	0	0
NOL4L	mRNA.exons	8	5	3	1.33417e-06	5	4	2	2	2	2	1	0	1	0	0	0	0
IQCM	mRNA.exons	8	5	3	1.32723e-06	10	3	13	3	12	1	0	2	0	2	0	0	0
MOB1A	mRNA.exons	8	5	3	1.31326e-06	7	11	15	11	9	1	0	1	2	0	0	0	0
SMCHD1	mRNA.exons	8	5	3	1.29511e-06	5	5	16	6	6	0	0	1	1	1	0	0	0
LYZ	mRNA.exons	8	5	3	1.28517e-06	7	3	19	8	9	0	0	1	1	1	0	0	0
ZBTB7A	mRNA.exons	8	5	3	1.26783e-06	1	4	6	4	9	1	2	3	0	0	0	0	0
HIST1H2AC	mRNA.exons	8	5	3	1.2678e-06	7	20	12	13	12	1	1	0	0	1	0	0	0
TNS1	mRNA.exons	8	5	3	1.24842e-06	6	6	15	8	10	2	0	1	0	1	0	0	0
CCND3	mRNA.exons	8	5	3	1.22033e-06	1	3	6	12	9	2	1	0	0	1	0	0	0
ZBTB4	mRNA.exons	8	5	3	1.21888e-06	2	8	9	4	8	0	2	1	3	0	0	0	0
ATP2A3	mRNA.exons	8	5	3	1.20172e-06	3	8	14	7	10	0	1	1	0	1	0	0	0
HEXIM1	mRNA.exons	8	5	3	1.14278e-06	1	3	12	3	4	1	1	0	1	0	0	0	0
CSNK1D	mRNA.exons	8	4	4	1.1305e-06	4	4	4	3	0	1	1	0	1	1	0	0	0
EP400	mRNA.exons	8	5	3	1.1305e-06	3	2	13	3	12	0	0	1	1	1	0	0	0
PLEKHO1	mRNA.exons	8	5	3	1.1305e-06	1	3	4	3	2	0	1	0	1	1	0	0	0
PYGL	mRNA.exons	8	5	3	1.1305e-06	3	12	10	3	9	0	1	0	1	1	0	0	0
MKNK2	mRNA.exons	8	5	3	1.10834e-06	4	8	12	9	7	0	1	1	0	1	0	0	0
PICALM	mRNA.exons	8	5	3	1.0982e-06	2	7	13	2	9	2	0	1	1	0	0	0	0
SPEN	mRNA.exons	8	5	3	1.06934e-06	5	7	10	3	6	1	1	0	1	0	0	0	0
UBE2O	mRNA.exons	8	5	3	1.05939e-06	1	4	11	2	10	0	1	1	0	1	0	0	0
DDX5	mRNA.exons	8	5	3	1.04717e-06	2	5	12	4	8	1	0	1	0	2	0	0	0
SRGN	mRNA.exons	8	5	3	1.03923e-06	4	20	9	8	9	1	0	2	0	1	0	0	0
ARHGEF1	mRNA.exons	8	5	3	1.03489e-06	3	6	13	4	8	1	0	1	0	1	0	0	0
PRKAR1A	mRNA.exons	8	5	3	1.03489e-06	1	15	13	8	8	1	0	1	0	1	0	0	0
TFR2	mRNA.exons	8	3	5	1.03489e-06	0	2	1	0	1	1	2	3	2	1	0	0	0
WDR81	mRNA.exons	8	5	3	9.9623e-07	2	2	3	3	7	0	2	2	0	1	0	0	0
ANKRD17	mRNA.exons	8	5	3	9.90276e-07	3	6	6	5	5	0	0	1	1	1	0	0	0
CMTM1	mRNA.exons	8	5	3	9.90276e-07	5	3	2	5	7	0	1	1	0	1	0	0	0
RASGRP2	mRNA.exons	8	5	3	9.90276e-07	3	4	4	5	3	0	0	1	2	1	0	0	0
HECTD1	mRNA.exons	8	5	3	9.85793e-07	5	10	6	2	5	0	0	2	1	1	0	0	0
ZER1	mRNA.exons	8	5	3	9.78061e-07	5	8	16	2	9	1	0	1	0	1	0	0	0
TAF15	mRNA.exons	8	5	3	9.68261e-07	3	3	9	1	2	0	1	0	1	1	0	0	0
PUM2	mRNA.exons	8	5	3	9.53788e-07	3	2	10	4	3	1	0	2	0	2	0	0	0
FUT8	mRNA.exons	8	5	3	9.36343e-07	1	14	3	2	2	0	1	0	1	1	0	0	0
HAGH	mRNA.exons	8	5	3	9.35065e-07	5	2	9	4	7	1	0	2	1	0	0	0	0
AC006004.1	lncRNA.exons	8	3	5	9.29111e-07	1	0	1	0	1	1	1	1	1	2	0	0	0
MEPCE	mRNA.exons	8	5	3	9.29111e-07	2	5	4	3	2	1	0	1	1	0	0	0	0
MYOM3	mRNA.exons	8	4	4	9.29111e-07	5	0	3	4	3	1	0	1	1	1	0	0	0
SMC4	mRNA.exons	8	5	3	9.29111e-07	1	4	6	5	2	1	0	1	1	0	0	0	0
ST3GAL1	mRNA.exons	8	5	3	9.15126e-07	1	2	10	2	4	1	1	0	2	0	0	0	0
STAG2	mRNA.exons	8	5	3	9.09172e-07	2	6	10	2	4	1	1	1	0	0	0	0	0
SLC40A1	mRNA.exons	8	5	3	9.07096e-07	2	6	9	2	4	1	0	0	1	2	0	0	0
HIST1H1E	mRNA.exons	8	5	3	8.90449e-07	1	2	3	4	1	0	2	1	1	0	0	0	0
ITSN1	mRNA.exons	8	4	4	8.90449e-07	0	2	6	1	1	0	1	1	1	1	0	0	0
POLR2B	mRNA.exons	8	5	3	8.90449e-07	1	2	4	4	1	0	1	1	1	0	0	0	0
RETREG3	mRNA.exons	8	4	4	8.90449e-07	0	2	3	2	2	1	1	1	1	0	0	0	0
SPTB	mRNA.exons	8	5	3	8.80012e-07	5	4	7	1	7	1	0	1	0	1	0	0	0
METRNL	mRNA.exons	8	4	4	8.37076e-07	4	1	6	0	4	1	0	2	1	1	0	0	0
FAM71E1	mRNA.exons	8	5	3	8.36516e-07	3	2	2	2	4	3	0	2	0	1	0	0	0
HSPG2	mRNA.exons	8	5	3	8.36516e-07	1	2	3	2	5	2	0	0	3	1	0	0	0
RNF152	mRNA.exons	8	5	3	8.36516e-07	4	2	8	2	6	3	0	7	0	1	0	0	0
DDAH1	mRNA.exons	8	5	3	8.30562e-07	3	2	6	2	3	3	0	1	1	0	0	0	0
KLF6	mRNA.exons	8	5	3	8.30562e-07	1	7	8	2	1	0	1	1	1	0	0	0	0
ME2	mRNA.exons	8	5	3	8.30562e-07	1	5	5	2	4	0	0	1	1	1	0	0	0
FEM1B	mRNA.exons	8	5	3	6.81021e-07	2	4	2	1	1	1	0	0	1	3	0	0	0
ANKRD33B	mRNA.exons	8	4	4	6.66348e-07	1	1	2	0	1	0	1	1	1	2	0	0	0
SNHG6	lncRNA.exons	8	5	3	6.61202e-07	1	1	3	2	5	1	0	1	0	1	0	0	0
GLI1	mRNA.exons	8	5	3	6.42359e-07	1	2	1	1	1	0	2	0	1	1	0	0	0
SIRT2	mRNA.exons	8	5	3	6.42359e-07	2	2	4	1	3	1	0	3	0	1	0	0	0
PHRF1	mRNA.exons	8	5	3	6.36405e-07	1	2	1	1	1	1	0	1	0	1	0	0	0
DAAM1	mRNA.exons	8	5	3	6.12415e-07	1	1	3	2	1	1	1	0	1	0	0	0	0
FHDC1	mRNA.exons	8	5	3	6.12415e-07	2	1	3	2	4	1	2	0	0	2	0	0	0
SMPD1	mRNA.exons	8	5	3	4.96988e-07	1	1	2	1	5	2	0	3	0	4	0	0	0
MDGA1	mRNA.exons	8	5	3	4.18258e-07	1	1	1	1	2	1	0	2	0	1	0	0	0
HEMGN	mRNA.exons	7	5	2	6.07002e-06	40	40	65	27	45	0	1	1	0	0	0	0	0
MT-ND3	mRNA.exons	7	5	2	5.08463e-06	24	109	67	35	26	2	1	0	0	0	0	0	0
MT-CO3	mRNA.exons	7	5	2	4.84202e-06	20	63	40	37	12	0	2	0	2	0	0	0	0
MYL6	mRNA.exons	7	5	2	4.84202e-06	11	29	26	21	20	0	2	0	2	0	0	0	0
SERPINA1	mRNA.exons	7	5	2	4.84202e-06	7	11	6	17	6	0	2	0	2	0	0	0	0
CAVIN2	mRNA.exons	7	5	2	4.57586e-06	15	75	49	30	57	0	0	0	1	1	0	0	0
CD74	mRNA.exons	7	5	2	4.42247e-06	17	29	29	21	26	0	0	5	3	0	0	0	0
LCP1	mRNA.exons	7	5	2	3.82878e-06	15	28	41	34	23	0	0	1	2	0	0	0	0
R3HDM4	mRNA.exons	7	5	2	3.49483e-06	7	11	32	9	33	0	1	2	0	0	0	0	0
RNF11	mRNA.exons	7	5	2	3.45524e-06	20	18	37	11	29	0	0	1	0	1	0	0	0
S100A9	mRNA.exons	7	5	2	3.17509e-06	7	34	34	37	36	0	0	1	1	0	0	0	0
RPLP2	mRNA.exons	7	5	2	2.98832e-06	12	15	32	28	34	0	0	1	0	1	0	0	0
TMSB4X	mRNA.exons	7	5	2	2.92118e-06	7	28	30	14	20	3	1	0	0	0	0	0	0
WIPF1	mRNA.exons	7	5	2	2.92118e-06	8	33	18	12	17	3	0	0	2	0	0	0	0
TRIM58	mRNA.exons	7	5	2	2.83803e-06	13	23	42	10	26	1	0	0	0	1	0	0	0
YOD1	mRNA.exons	7	5	2	2.7182e-06	9	19	39	7	30	0	0	1	1	0	0	0	0
S100A4	mRNA.exons	7	5	2	2.68921e-06	2	6	6	9	7	0	1	0	2	0	0	0	0
SPTBN1	mRNA.exons	7	5	2	2.62659e-06	15	21	27	14	22	0	1	0	1	0	0	0	0
UHMK1	mRNA.exons	7	5	2	2.62659e-06	15	6	18	17	9	0	1	0	0	1	0	0	0
BPGM	mRNA.exons	7	5	2	2.42101e-06	7	17	38	4	15	0	0	3	1	0	0	0	0
CALM3	mRNA.exons	7	5	2	2.42101e-06	5	25	17	15	14	0	1	0	1	0	0	0	0
CSDE1	mRNA.exons	7	5	2	2.42101e-06	8	23	26	12	10	0	0	2	1	0	0	0	0
ITM2B	mRNA.exons	7	5	2	2.42101e-06	2	21	11	7	11	0	1	0	1	0	0	0	0
LCOR	mRNA.exons	7	5	2	2.42101e-06	2	19	12	11	5	0	1	0	1	0	0	0	0
PKM	mRNA.exons	7	5	2	2.42101e-06	4	29	23	16	30	0	0	0	1	1	0	0	0
RNF10	mRNA.exons	7	5	2	2.42101e-06	9	21	54	10	21	0	0	0	1	1	0	0	0
RPA1	mRNA.exons	7	5	2	2.42101e-06	3	9	11	7	6	0	1	0	1	0	0	0	0
SMARCA5	mRNA.exons	7	5	2	2.42101e-06	2	11	11	17	9	0	2	0	1	0	0	0	0
TRIP12	mRNA.exons	7	5	2	2.42101e-06	3	9	29	8	12	0	0	1	1	0	0	0	0
MT-ATP6	mRNA.exons	7	5	2	2.40141e-06	13	89	55	29	22	1	0	1	0	0	0	0	0
FYN	mRNA.exons	7	5	2	2.32989e-06	1	10	3	6	6	0	1	0	1	0	0	0	0
SOD2	mRNA.exons	7	5	2	2.24124e-06	7	33	24	18	15	0	0	1	2	0	0	0	0
AZIN1	mRNA.exons	7	5	2	2.24101e-06	2	5	4	6	7	0	1	0	1	0	0	0	0
EHBP1L1	mRNA.exons	7	5	2	2.24101e-06	4	5	13	10	4	0	1	0	0	3	0	0	0
HLA-A	mRNA.exons	7	5	2	2.19211e-06	1	14	9	8	8	0	1	0	0	2	0	0	0
PRPF8	mRNA.exons	7	5	2	2.19211e-06	3	6	19	7	10	0	0	0	1	2	0	0	0
RIPOR2	mRNA.exons	7	5	2	2.19211e-06	4	17	21	9	10	3	0	0	0	2	0	0	0
STOM	mRNA.exons	7	5	2	2.19211e-06	1	20	25	7	10	1	0	0	0	2	0	0	0
PTPRJ	mRNA.exons	7	5	2	2.1831e-06	4	16	13	9	20	0	1	0	0	1	0	0	0
MORC4	mRNA.exons	7	2	5	1.94746e-06	0	0	1	0	1	2	2	2	1	2	0	0	0
ZMYND8	mRNA.exons	7	5	2	1.94746e-06	1	6	4	6	6	2	1	0	0	0	0	0	0
CHD9	mRNA.exons	7	5	2	1.94157e-06	3	14	14	5	14	0	1	0	0	2	0	0	0
EHD1	mRNA.exons	7	5	2	1.94157e-06	2	11	7	5	9	0	0	3	1	0	0	0	0
MARCH6	mRNA.exons	7	5	2	1.94157e-06	2	6	14	5	5	0	1	0	1	0	0	0	0
EIF2AK1	mRNA.exons	7	5	2	1.8677e-06	4	9	20	3	10	0	1	0	1	0	0	0	0
ELK4	mRNA.exons	7	4	3	1.8677e-06	0	11	20	6	12	1	2	1	0	0	0	0	0
GLRX5	mRNA.exons	7	5	2	1.8677e-06	5	16	20	6	14	1	0	0	1	0	0	0	0
VIM	mRNA.exons	7	5	2	1.8677e-06	4	17	20	28	10	0	0	2	1	0	0	0	0
MADD	mRNA.exons	7	5	2	1.79281e-06	1	4	2	5	4	0	2	0	0	2	0	0	0
BSG	mRNA.exons	7	5	2	1.77431e-06	6	15	19	14	12	0	0	0	2	1	0	0	0
MAX	mRNA.exons	7	5	2	1.77431e-06	1	11	19	7	14	0	1	0	0	1	0	0	0
MPP1	mRNA.exons	7	5	2	1.77431e-06	3	14	19	5	11	0	0	1	1	0	0	0	0
PPM1A	mRNA.exons	7	5	2	1.77431e-06	3	11	19	6	17	1	0	2	0	0	0	0	0
S100A8	mRNA.exons	7	5	2	1.77431e-06	7	25	19	24	27	1	0	0	0	1	0	0	0
HBD	mRNA.exons	7	4	3	1.76899e-06	2	2	0	7	4	0	0	2	2	4	0	0	0
HNRNPUL2	mRNA.exons	7	5	2	1.76899e-06	5	10	9	7	6	0	1	2	0	0	0	0	0
STRN	mRNA.exons	7	4	3	1.76899e-06	0	4	1	4	1	0	1	2	1	0	0	0	0
TSC22D1	mRNA.exons	7	5	2	1.74648e-06	3	10	18	13	16	0	1	1	0	0	0	0	0
BIN2	mRNA.exons	7	5	2	1.68093e-06	2	14	18	10	12	2	0	1	0	0	0	0	0
HDGF	mRNA.exons	7	5	2	1.68093e-06	5	20	18	6	15	0	0	0	1	1	0	0	0
ACTR2	mRNA.exons	7	5	2	1.58754e-06	7	16	17	19	13	1	0	0	0	2	0	0	0
ALDOA	mRNA.exons	7	5	2	1.58754e-06	4	13	17	10	13	0	0	1	1	0	0	0	0
CNOT1	mRNA.exons	7	5	2	1.58754e-06	3	5	17	7	7	0	1	1	0	0	0	0	0
PLEK	mRNA.exons	7	5	2	1.58754e-06	1	16	17	9	14	2	0	0	0	1	0	0	0
FECH	mRNA.exons	7	5	2	1.57595e-06	9	21	30	3	16	1	0	1	0	0	0	0	0
CNST	mRNA.exons	7	4	3	1.55326e-06	0	5	13	4	8	2	0	0	2	1	0	0	0
CTSA	mRNA.exons	7	5	2	1.55326e-06	3	17	6	4	8	0	1	0	0	4	0	0	0
HNRNPUL1	mRNA.exons	7	5	2	1.55326e-06	3	14	7	4	5	0	2	0	0	3	0	0	0
SLC25A39	mRNA.exons	7	5	2	1.55326e-06	7	16	38	4	27	1	0	0	0	1	0	0	0
TSC22D3	mRNA.exons	7	5	2	1.55326e-06	4	12	9	4	2	0	1	0	2	0	0	0	0
CAPZB	mRNA.exons	7	5	2	1.52817e-06	3	4	10	5	14	1	0	0	1	0	0	0	0
OST4	mRNA.exons	7	5	2	1.49416e-06	2	30	16	16	13	0	1	1	0	0	0	0	0
PIM1	mRNA.exons	7	5	2	1.49416e-06	2	16	16	3	8	0	1	0	2	0	0	0	0
ABHD2	mRNA.exons	7	5	2	1.41901e-06	3	5	4	5	13	0	1	0	0	1	0	0	0
ODC1	mRNA.exons	7	5	2	1.41901e-06	3	10	10	7	13	2	0	1	0	0	0	0	0
RBM33	mRNA.exons	7	5	2	1.41901e-06	3	9	4	8	13	1	0	0	1	0	0	0	0
DOCK8	mRNA.exons	7	5	2	1.40085e-06	8	8	28	12	12	1	0	1	0	0	0	0	0
BAZ2A	mRNA.exons	7	5	2	1.40077e-06	3	6	15	1	7	0	0	2	1	0	0	0	0
ANGPTL3	mRNA.exons	7	4	3	1.3446e-06	3	3	3	2	0	3	2	3	0	0	0	0	0
ARL6IP5	mRNA.exons	7	5	2	1.3446e-06	4	3	11	7	2	0	1	0	1	0	0	0	0
CTDSP1	mRNA.exons	7	5	2	1.3446e-06	6	3	7	5	6	0	1	0	1	0	0	0	0
SNN	mRNA.exons	7	5	2	1.3446e-06	4	3	13	6	11	0	1	0	1	0	0	0	0
SPPL3	mRNA.exons	7	5	2	1.3446e-06	1	3	2	5	2	0	1	0	1	0	0	0	0
TAX1BP1	mRNA.exons	7	5	2	1.3446e-06	10	3	12	2	13	1	0	0	1	0	0	0	0
UBB	mRNA.exons	7	5	2	1.3446e-06	4	3	12	5	10	0	0	3	0	3	0	0	0
AKAP13	mRNA.exons	7	5	2	1.30739e-06	6	6	14	7	9	1	1	0	0	0	0	0	0
GNAI2	mRNA.exons	7	5	2	1.22574e-06	7	21	24	10	6	1	0	1	0	0	0	0	0
ZNFX1	mRNA.exons	7	5	2	1.22574e-06	7	12	14	2	2	0	2	1	0	0	0	0	0
AP2B1	mRNA.exons	7	5	2	1.214e-06	1	4	13	7	3	0	2	1	0	0	0	0	0
CHD2	mRNA.exons	7	5	2	1.214e-06	2	7	13	5	6	0	0	1	1	0	0	0	0
KIAA1551	mRNA.exons	7	5	2	1.214e-06	1	7	13	7	6	5	0	0	0	1	0	0	0
TCF3	mRNA.exons	7	5	2	1.2007e-06	3	3	11	4	11	0	0	0	1	1	0	0	0
ABLIM1	mRNA.exons	7	5	2	1.16494e-06	6	3	8	3	6	0	2	0	1	0	0	0	0
BIRC2	mRNA.exons	7	5	2	1.16494e-06	1	3	11	3	12	1	0	0	1	0	0	0	0
HNRNPK	mRNA.exons	7	5	2	1.16494e-06	1	4	5	3	6	0	1	0	1	0	0	0	0
MAPK14	mRNA.exons	7	5	2	1.16494e-06	1	6	8	3	3	0	1	0	1	0	0	0	0
MPIG6B	mRNA.exons	7	5	2	1.16494e-06	1	12	7	3	3	0	2	0	1	0	0	0	0
ZNF106	mRNA.exons	7	5	2	1.16494e-06	8	8	5	3	6	0	0	2	0	1	0	0	0
PIK3CD	mRNA.exons	7	5	2	1.12062e-06	6	7	12	6	8	0	1	0	0	1	0	0	0
RPL4	mRNA.exons	7	5	2	1.12062e-06	3	14	12	12	10	1	1	0	0	0	0	0	0
ABLIM3	mRNA.exons	7	5	2	1.09606e-06	6	11	11	11	6	0	0	0	1	1	0	0	0
APOB	mRNA.exons	7	4	3	1.09606e-06	0	9	1	8	5	1	0	0	1	1	0	0	0
ARHGEF18	mRNA.exons	7	5	2	1.09606e-06	1	6	4	3	4	0	1	0	0	1	0	0	0
C9orf78	mRNA.exons	7	5	2	1.09606e-06	5	6	23	1	31	1	0	0	0	1	0	0	0
CCDC88C	mRNA.exons	7	5	2	1.09606e-06	6	8	14	9	8	0	0	1	0	1	0	0	0
CTSS	mRNA.exons	7	5	2	1.09606e-06	3	4	3	6	7	0	1	0	0	1	0	0	0
DAD1	mRNA.exons	7	5	2	1.09606e-06	3	9	2	4	1	0	1	0	0	1	0	0	0
FRAT2	mRNA.exons	7	5	2	1.09606e-06	1	4	2	3	1	0	1	0	0	1	0	0	0
ITPKB	mRNA.exons	7	5	2	1.09606e-06	1	9	10	5	4	0	0	0	1	1	0	0	0
KDM4C	mRNA.exons	7	5	2	1.09606e-06	1	5	5	5	1	0	1	0	0	1	0	0	0
KLC1	mRNA.exons	7	5	2	1.09606e-06	2	3	3	3	1	0	1	0	0	1	0	0	0
LITAF	mRNA.exons	7	5	2	1.09606e-06	1	6	11	8	7	0	0	0	1	1	0	0	0
MAP3K11	mRNA.exons	7	5	2	1.09606e-06	5	6	10	6	2	0	1	0	0	1	0	0	0
MAZ	mRNA.exons	7	5	2	1.09606e-06	2	4	6	5	2	0	0	2	0	1	0	0	0
RPL15	mRNA.exons	7	5	2	1.09606e-06	3	8	1	6	7	0	1	0	0	1	0	0	0
RPL35A	mRNA.exons	7	5	2	1.09606e-06	5	13	7	11	5	0	0	0	3	1	0	0	0
SEC62	mRNA.exons	7	5	2	1.09606e-06	5	6	9	7	8	0	0	0	2	1	0	0	0
SMAP2	mRNA.exons	7	5	2	1.09606e-06	4	8	14	13	10	0	0	1	0	1	0	0	0
TYROBP	mRNA.exons	7	5	2	1.09606e-06	3	7	4	6	3	0	0	0	1	1	0	0	0
VPS13D	mRNA.exons	7	4	3	1.09606e-06	0	1	1	4	1	0	1	0	2	1	0	0	0
XRN1	mRNA.exons	7	5	2	1.09606e-06	5	4	5	4	4	0	0	0	1	1	0	0	0
YPEL3	mRNA.exons	7	5	2	1.09606e-06	3	12	15	4	7	1	0	0	0	1	0	0	0
ZNF217	mRNA.exons	7	5	2	1.09606e-06	4	3	13	3	8	0	0	1	0	1	0	0	0
PLEC	mRNA.exons	7	5	2	1.09155e-06	4	10	11	17	10	0	0	1	1	0	0	0	0
IDS	mRNA.exons	7	5	2	1.05063e-06	6	7	4	8	3	1	1	0	0	0	0	0	0
PTPN4	mRNA.exons	7	5	2	1.05063e-06	6	4	6	3	2	0	0	1	0	1	0	0	0
YWHAB	mRNA.exons	7	5	2	1.05063e-06	6	10	10	13	4	1	0	0	0	1	0	0	0
CHD6	mRNA.exons	7	5	2	1.02723e-06	6	7	11	4	2	1	0	1	0	0	0	0	0
GSE1	mRNA.exons	7	5	2	1.02723e-06	4	13	11	11	7	1	1	0	0	0	0	0	0
SQSTM1	mRNA.exons	7	5	2	1.02723e-06	1	13	11	8	8	1	2	0	0	0	0	0	0
SYNE1	mRNA.exons	7	5	2	1.02723e-06	2	7	11	5	9	1	0	0	1	0	0	0	0
TGFB1	mRNA.exons	7	5	2	1.02723e-06	1	22	11	10	6	1	1	0	0	0	0	0	0
TNRC6B	mRNA.exons	7	5	2	1.02723e-06	2	2	11	5	5	0	2	0	2	0	0	0	0
BBS4	mRNA.exons	7	5	2	9.82395e-07	4	5	9	7	9	0	0	1	0	1	0	0	0
HSPA4L	mRNA.exons	7	4	3	9.82395e-07	7	0	11	2	9	1	0	1	0	1	0	0	0
PDE5A	mRNA.exons	7	5	2	9.82395e-07	1	11	7	6	9	0	0	1	1	0	0	0	0
RBM39	mRNA.exons	7	5	2	9.82395e-07	3	11	7	6	9	1	1	0	0	0	0	0	0
ANP32A	mRNA.exons	7	5	2	9.73728e-07	5	8	6	5	4	1	0	0	0	1	0	0	0
ARHGAP6	mRNA.exons	7	3	4	9.73728e-07	0	6	1	0	4	1	3	1	0	1	0	0	0
ATXN1	mRNA.exons	7	5	2	9.73728e-07	2	4	3	3	1	1	0	0	0	2	0	0	0
C16orf72	mRNA.exons	7	5	2	9.73728e-07	2	5	3	4	4	1	0	0	0	2	0	0	0
CAST	mRNA.exons	7	5	2	9.73728e-07	1	6	6	3	4	1	1	0	0	0	0	0	0
CYHR1	mRNA.exons	7	4	3	9.73728e-07	0	3	1	3	1	1	0	1	1	0	0	0	0
DOCK2	mRNA.exons	7	5	2	9.73728e-07	1	11	9	10	3	1	0	0	0	2	0	0	0
DYNC1H1	mRNA.exons	7	5	2	9.73728e-07	2	13	12	9	8	1	0	1	0	0	0	0	0
EIF4G1	mRNA.exons	7	5	2	9.73728e-07	4	6	5	3	4	1	1	0	0	0	0	0	0
ELF1	mRNA.exons	7	5	2	9.73728e-07	2	10	9	3	6	1	0	0	1	0	0	0	0
FOSL2	mRNA.exons	7	4	3	9.73728e-07	0	2	7	3	2	1	1	0	1	0	0	0	0
HSP90AA1	mRNA.exons	7	5	2	9.73728e-07	4	11	9	7	7	1	0	0	1	0	0	0	0
IGF2R	mRNA.exons	7	3	4	9.73728e-07	0	3	5	0	6	1	1	1	0	2	0	0	0
LCP2	mRNA.exons	7	5	2	9.73728e-07	2	11	7	9	9	1	0	1	0	0	0	0	0
MAN1A1	mRNA.exons	7	4	3	9.73728e-07	0	2	2	5	3	1	0	0	1	1	0	0	0
MARCH2	mRNA.exons	7	5	2	9.73728e-07	1	5	5	3	6	1	0	2	0	0	0	0	0
MYLK	mRNA.exons	7	5	2	9.73728e-07	4	7	12	2	8	1	0	0	1	0	0	0	0
NCKAP1L	mRNA.exons	7	5	2	9.73728e-07	2	3	3	3	4	1	0	0	0	1	0	0	0
PPP1CC	mRNA.exons	7	5	2	9.73728e-07	4	5	9	4	4	1	0	0	0	1	0	0	0
RBM4	mRNA.exons	7	4	3	9.73728e-07	1	3	4	0	2	1	3	2	0	0	0	0	0
RPL5	mRNA.exons	7	5	2	9.73728e-07	1	3	7	3	4	1	0	2	0	0	0	0	0
TMOD3	mRNA.exons	7	5	2	9.73728e-07	1	3	6	4	5	1	1	0	0	0	0	0	0
USP7	mRNA.exons	7	4	3	9.73728e-07	5	6	8	0	2	1	0	0	1	1	0	0	0
CAB39	mRNA.exons	7	5	2	9.33849e-07	3	7	10	3	3	1	0	1	0	0	0	0	0
LRRFIP1	mRNA.exons	7	5	2	9.33849e-07	3	12	10	8	7	0	0	1	0	1	0	0	0
CECR2	mRNA.exons	7	5	2	8.96403e-07	3	2	2	4	2	0	1	0	0	1	0	0	0
CRK	mRNA.exons	7	4	3	8.96403e-07	0	2	1	1	3	0	1	0	1	1	0	0	0
PUM1	mRNA.exons	7	4	3	8.96403e-07	0	2	4	2	1	1	1	0	0	1	0	0	0
SATB1	mRNA.exons	7	5	2	8.96403e-07	2	2	2	4	2	1	1	0	0	0	0	0	0
SUPT5H	mRNA.exons	7	5	2	8.96403e-07	3	2	5	5	4	1	2	0	0	0	0	0	0
TM9SF3	mRNA.exons	7	4	3	8.96403e-07	1	2	1	1	0	1	1	0	0	1	0	0	0
WWP2	mRNA.exons	7	5	2	8.96403e-07	3	2	6	5	2	0	0	2	1	0	0	0	0
ADAM12	mRNA.exons	7	4	3	8.84495e-07	3	0	2	3	2	2	0	1	0	3	0	0	0
APP	mRNA.exons	7	5	2	8.84495e-07	2	7	5	3	6	0	0	1	0	1	0	0	0
ARF3	mRNA.exons	7	5	2	8.84495e-07	1	9	3	2	9	1	0	1	0	0	0	0	0
BRD1	mRNA.exons	7	5	2	8.84495e-07	3	3	4	4	1	0	0	1	1	0	0	0	0
DYRK1A	mRNA.exons	7	5	2	8.84495e-07	4	8	5	5	7	0	1	1	0	0	0	0	0
EIF5	mRNA.exons	7	5	2	8.84495e-07	1	2	9	3	4	0	1	1	0	0	0	0	0
FOXK1	mRNA.exons	7	5	2	8.84495e-07	2	4	2	1	9	0	1	1	0	0	0	0	0
GOLGA4	mRNA.exons	7	5	2	8.84495e-07	1	3	5	3	2	0	1	1	0	0	0	0	0
GOLGA6L7P	mRNA.exons	7	5	2	8.84495e-07	9	3	8	1	8	0	0	1	1	0	0	0	0
HNRNPD	mRNA.exons	7	5	2	8.84495e-07	2	3	5	3	5	0	0	1	1	0	0	0	0
HTT	mRNA.exons	7	5	2	8.84495e-07	3	6	7	6	6	1	0	1	0	0	0	0	0
IER2	mRNA.exons	7	5	2	8.84495e-07	1	3	2	6	4	0	0	1	1	0	0	0	0
JUNB	mRNA.exons	7	5	2	8.84495e-07	2	4	7	3	6	0	0	1	0	1	0	0	0
KSR1	mRNA.exons	7	4	3	8.84495e-07	1	0	2	3	3	1	0	1	0	1	0	0	0
LRCH3	mRNA.exons	7	5	2	8.84495e-07	1	3	4	4	6	1	0	1	0	0	0	0	0
PAIP2	mRNA.exons	7	5	2	8.84495e-07	6	6	9	2	6	0	1	1	0	0	0	0	0
PARP14	mRNA.exons	7	5	2	8.84495e-07	1	4	6	5	5	0	1	1	0	0	0	0	0
PSMA3	mRNA.exons	7	4	3	8.84495e-07	1	0	1	4	1	1	0	1	0	1	0	0	0
RBM15B	mRNA.exons	7	5	2	8.84495e-07	1	2	2	3	1	0	1	1	0	0	0	0	0
RBPMS2	mRNA.exons	7	5	2	8.84495e-07	4	2	5	5	4	0	0	1	0	1	0	0	0
RGS2	mRNA.exons	7	5	2	8.84495e-07	4	11	6	6	7	0	0	1	0	2	0	0	0
RNF19A	mRNA.exons	7	4	3	8.84495e-07	0	2	3	2	3	1	0	1	1	0	0	0	0
SELP	mRNA.exons	7	5	2	8.84495e-07	3	12	3	3	2	0	1	1	0	0	0	0	0
SIDT1	mRNA.exons	7	4	3	8.84495e-07	1	2	2	1	0	3	0	1	0	1	0	0	0
TAL1	mRNA.exons	7	5	2	8.84495e-07	1	2	10	2	4	0	1	1	0	0	0	0	0
TBCEL	mRNA.exons	7	5	2	8.84495e-07	2	3	8	3	7	0	0	1	1	0	0	0	0
TMX4	mRNA.exons	7	5	2	8.84495e-07	1	2	2	3	1	1	0	1	0	0	0	0	0
UPF1	mRNA.exons	7	5	2	8.84495e-07	3	3	6	3	5	1	0	1	0	0	0	0	0
ZEB2	mRNA.exons	7	5	2	8.84495e-07	4	7	6	6	8	0	0	1	1	0	0	0	0
ZMIZ1	mRNA.exons	7	5	2	8.84495e-07	3	4	5	4	3	0	0	1	0	1	0	0	0
AC005858.2	lncRNA.exons	7	4	3	8.75529e-07	5	0	5	1	2	5	0	0	2	3	0	0	0
RBM5	mRNA.exons	7	5	2	8.40464e-07	1	6	9	2	2	0	1	1	0	0	0	0	0
ADAM10	mRNA.exons	7	5	2	7.76629e-07	3	4	5	2	3	0	1	1	0	0	0	0	0
ADNP	mRNA.exons	7	5	2	7.76629e-07	1	5	6	2	3	0	0	0	1	1	0	0	0
ANKHD1	mRNA.exons	7	5	2	7.76629e-07	1	3	6	2	2	1	0	1	0	0	0	0	0
ANKRD27	mRNA.exons	7	5	2	7.76629e-07	1	2	3	2	2	0	0	1	0	1	0	0	0
CMIP	mRNA.exons	7	5	2	7.76629e-07	4	11	6	2	5	2	0	0	0	1	0	0	0
DCAF8	mRNA.exons	7	5	2	7.76629e-07	3	4	5	2	2	0	2	0	1	0	0	0	0
DDI2	mRNA.exons	7	4	3	7.76629e-07	0	1	6	2	2	0	1	1	0	2	0	0	0
DUSP1	mRNA.exons	7	5	2	7.76629e-07	2	4	3	2	1	1	0	1	0	0	0	0	0
FAM208A	mRNA.exons	7	5	2	7.76629e-07	1	4	8	2	4	0	0	1	1	0	0	0	0
GCA	mRNA.exons	7	5	2	7.76629e-07	3	6	6	2	1	0	0	1	1	0	0	0	0
HIST1H4B	mRNA.exons	7	4	3	7.76629e-07	0	1	2	2	4	1	0	3	0	2	0	0	0
HK3	mRNA.exons	7	5	2	7.76629e-07	2	2	3	2	1	2	0	0	0	1	0	0	0
IRAK1	mRNA.exons	7	5	2	7.76629e-07	1	3	1	2	3	0	0	2	1	0	0	0	0
MEIS1	mRNA.exons	7	5	2	7.76629e-07	1	2	3	2	1	1	0	2	0	0	0	0	0
MLLT1	mRNA.exons	7	5	2	7.76629e-07	3	2	2	2	1	0	1	0	0	1	0	0	0
NSD2	mRNA.exons	7	5	2	7.76629e-07	1	2	3	2	7	1	0	0	0	1	0	0	0
NUP50	mRNA.exons	7	5	2	7.76629e-07	2	2	3	2	5	0	1	0	0	1	0	0	0
RANBP10	mRNA.exons	7	5	2	7.76629e-07	1	7	8	2	7	1	0	0	0	1	0	0	0
SLC11A2	mRNA.exons	7	5	2	7.76629e-07	2	2	2	2	1	0	0	1	1	0	0	0	0
SLC6A4	mRNA.exons	7	4	3	7.76629e-07	1	0	1	2	2	1	0	1	0	1	0	0	0
STK24	mRNA.exons	7	5	2	7.76629e-07	4	4	3	2	6	0	0	1	1	0	0	0	0
ZNF207	mRNA.exons	7	5	2	7.76629e-07	1	2	1	2	1	0	0	1	0	1	0	0	0
UBR2	mRNA.exons	7	5	2	7.64085e-07	3	5	7	1	7	0	1	0	1	0	0	0	0
MAVS	mRNA.exons	7	5	2	7.47079e-07	1	1	8	2	1	0	0	2	2	0	0	0	0
MTHFR	mRNA.exons	7	5	2	7.47079e-07	1	1	8	2	6	1	0	2	0	0	0	0	0
FAM107A	mRNA.exons	7	5	2	7.00423e-07	4	1	1	3	2	1	0	0	0	1	0	0	0
FCGR3B	mRNA.exons	7	5	2	7.00423e-07	4	3	7	1	5	0	1	1	0	0	0	0	0
UBE3A	mRNA.exons	7	5	2	7.00423e-07	4	1	2	2	1	1	1	0	0	0	0	0	0
VCP	mRNA.exons	7	5	2	7.00423e-07	4	1	7	6	6	0	0	0	1	1	0	0	0
MAN2A2	mRNA.exons	7	5	2	6.53694e-07	1	3	7	1	3	0	1	1	0	0	0	0	0
ARID5B	mRNA.exons	7	5	2	5.60309e-07	1	3	6	1	2	0	0	1	1	0	0	0	0
DNPH1	mRNA.exons	7	4	3	5.60309e-07	2	0	6	1	5	2	0	1	0	2	0	0	0
NFKB1	mRNA.exons	7	5	2	5.60309e-07	1	1	6	3	4	0	0	0	1	1	0	0	0
OIP5-AS1	lncRNA.exons	7	5	2	5.60309e-07	2	1	6	4	2	1	0	1	0	0	0	0	0
PEAK1	mRNA.exons	7	5	2	5.60309e-07	2	4	6	1	2	0	1	0	1	0	0	0	0
CEBPD	mRNA.exons	7	5	2	5.45775e-07	1	1	10	1	5	0	2	0	0	1	0	0	0
PPP1R16B	mRNA.exons	7	5	2	5.45775e-07	2	2	4	1	5	0	0	1	0	2	0	0	0
CYBB	mRNA.exons	7	5	2	5.25317e-07	3	5	5	1	4	0	1	1	0	0	0	0	0
HIST2H2BE	mRNA.exons	7	5	2	5.25317e-07	3	11	4	1	1	1	0	0	0	1	0	0	0
MGLL	mRNA.exons	7	5	2	5.25317e-07	3	2	3	1	4	2	0	0	0	1	0	0	0
DCAF7	mRNA.exons	7	5	2	4.66925e-07	2	1	5	7	4	0	1	1	0	0	0	0	0
MAFB	mRNA.exons	7	5	2	4.66925e-07	1	5	5	1	2	0	1	0	0	2	0	0	0
PCSK6	mRNA.exons	7	5	2	4.66925e-07	2	5	5	1	2	1	0	0	0	1	0	0	0
AGAP3	mRNA.exons	7	4	3	4.48201e-07	0	1	3	1	2	0	1	0	1	1	0	0	0
AHDC1	mRNA.exons	7	5	2	4.48201e-07	3	1	2	1	3	0	0	1	0	2	0	0	0
BCL2L13	mRNA.exons	7	5	2	4.48201e-07	1	1	2	2	1	2	0	2	0	0	0	0	0
CERK	mRNA.exons	7	5	2	4.48201e-07	1	1	1	2	2	0	1	1	0	0	0	0	0
CSRNP1	mRNA.exons	7	4	3	4.48201e-07	2	1	4	0	1	1	0	1	0	2	0	0	0
CTNND1	mRNA.exons	7	5	2	4.48201e-07	2	1	3	3	1	1	1	0	0	0	0	0	0
DDX60L	mRNA.exons	7	5	2	4.48201e-07	1	1	3	2	3	0	0	1	1	0	0	0	0
FOS	mRNA.exons	7	5	2	4.48201e-07	1	1	4	3	2	0	0	1	1	0	0	0	0
GANAB	mRNA.exons	7	5	2	4.48201e-07	1	1	4	2	1	0	0	0	1	1	0	0	0
HPS6	mRNA.exons	7	5	2	4.48201e-07	1	1	2	3	2	2	0	2	0	0	0	0	0
IRF2BPL	mRNA.exons	7	5	2	4.48201e-07	1	1	3	3	1	0	0	1	1	0	0	0	0
NT5C1B	mRNA.exons	7	4	3	4.48201e-07	1	1	1	0	1	1	0	1	0	1	0	0	0
PCSK7	mRNA.exons	7	5	2	4.48201e-07	1	1	3	2	4	0	1	0	1	0	0	0	0
RAB21	mRNA.exons	7	5	2	4.48201e-07	1	1	1	2	1	1	2	0	0	0	0	0	0
RBL1	mRNA.exons	7	5	2	4.48201e-07	2	1	1	2	1	0	0	1	0	1	0	0	0
SLF2	mRNA.exons	7	5	2	4.48201e-07	1	1	1	2	4	2	0	1	0	0	0	0	0
TNXB	mRNA.exons	7	5	2	4.48201e-07	1	1	2	2	1	0	0	1	1	0	0	0	0
GNB1L	mRNA.exons	7	4	3	4.3662e-07	2	0	3	1	4	1	0	1	0	1	0	0	0
MAP1A	mRNA.exons	7	5	2	4.3662e-07	2	6	2	1	4	0	1	1	0	0	0	0	0
SLC22A23	mRNA.exons	7	5	2	4.3662e-07	1	1	4	1	4	1	1	0	0	0	0	0	0
AC009299.3	lncRNA.exons	7	5	2	3.88315e-07	2	2	2	1	2	1	0	2	0	0	0	0	0
ADGRE5	mRNA.exons	7	5	2	3.88315e-07	1	2	4	1	3	0	0	1	2	0	0	0	0
ARHGEF7	mRNA.exons	7	5	2	3.88315e-07	1	2	3	1	2	0	0	1	0	1	0	0	0
CAMK2G	mRNA.exons	7	5	2	3.88315e-07	1	3	1	1	2	1	2	0	0	0	0	0	0
E2F4	mRNA.exons	7	5	2	3.88315e-07	1	2	2	1	2	0	0	1	0	1	0	0	0
GNAZ	mRNA.exons	7	5	2	3.88315e-07	2	8	3	1	1	0	1	0	0	1	0	0	0
IFIT2	mRNA.exons	7	5	2	3.88315e-07	1	1	3	1	2	0	2	1	0	0	0	0	0
LNPEP	mRNA.exons	7	5	2	3.88315e-07	2	3	2	1	3	0	2	0	0	1	0	0	0
MBTD1	mRNA.exons	7	5	2	3.88315e-07	1	4	1	1	1	0	0	1	0	1	0	0	0
NR2C2	mRNA.exons	7	5	2	3.88315e-07	1	3	3	1	3	0	0	1	1	0	0	0	0
PHOX2A	mRNA.exons	7	4	3	3.88315e-07	2	0	3	1	3	2	0	1	0	1	0	0	0
PTOV1	mRNA.exons	7	5	2	3.88315e-07	1	4	1	1	1	1	0	1	0	0	0	0	0
TAF2	mRNA.exons	7	5	2	3.88315e-07	1	2	1	1	1	0	0	1	0	1	0	0	0
TRAF3	mRNA.exons	7	5	2	3.88315e-07	2	2	2	1	2	1	0	1	0	0	0	0	0
SNCA	mRNA.exons	6	5	1	9.15125e-06	21	54	113	28	71	2	0	0	0	0	0	0	0
MBNL3	mRNA.exons	6	5	1	5.94455e-06	32	46	95	16	52	1	0	0	0	0	0	0	0
MTPN	mRNA.exons	6	5	1	4.72026e-06	17	66	52	30	42	0	0	0	0	2	0	0	0
GP1BA	mRNA.exons	6	4	2	4.71616e-06	0	13	12	13	8	0	2	0	0	4	0	0	0
GSPT1	mRNA.exons	6	5	1	4.57113e-06	11	22	48	12	33	0	1	0	0	0	0	0	0
TPT1	mRNA.exons	6	5	1	4.56431e-06	26	39	49	58	31	0	0	0	0	1	0	0	0
DCAF12	mRNA.exons	6	5	1	3.76928e-06	15	27	64	1	45	0	0	0	0	1	0	0	0
TMSB10	mRNA.exons	6	5	1	3.67664e-06	19	22	39	33	34	0	0	0	0	1	0	0	0
RPS4X	mRNA.exons	6	5	1	3.47617e-06	1	15	20	16	6	0	1	0	0	0	0	0	0
SON	mRNA.exons	6	5	1	3.44565e-06	5	11	21	17	10	0	1	0	0	0	0	0	0
ARHGAP45	mRNA.exons	6	5	1	3.42947e-06	5	17	19	14	13	0	1	0	0	0	0	0	0
RACK1	mRNA.exons	6	5	1	3.14664e-06	5	26	37	30	26	0	0	1	0	0	0	0	0
ERBIN	mRNA.exons	6	5	1	3.1214e-06	5	14	15	15	12	0	0	0	2	0	0	0	0
MAP2K3	mRNA.exons	6	5	1	3.04003e-06	8	21	36	7	13	0	0	0	2	0	0	0	0
CD48	mRNA.exons	6	5	1	3.02289e-06	1	11	19	11	6	0	1	0	0	0	0	0	0
ACSL1	mRNA.exons	6	4	2	3.00348e-06	1	11	4	3	0	0	1	0	2	0	0	0	0
SNAP23	mRNA.exons	6	5	1	2.98358e-06	3	14	14	12	7	0	2	0	0	0	0	0	0
YPEL5	mRNA.exons	6	5	1	2.83612e-06	4	10	15	11	5	0	2	0	0	0	0	0	0
MARCH8	mRNA.exons	6	5	1	2.69939e-06	8	28	71	8	21	2	0	0	0	0	0	0	0
ARPC2	mRNA.exons	6	5	1	2.63457e-06	6	9	19	9	8	0	1	0	0	0	0	0	0
ARHGEF12	mRNA.exons	6	5	1	2.61725e-06	7	33	28	12	24	0	0	2	0	0	0	0	0
FOXO3	mRNA.exons	6	5	1	2.60936e-06	6	18	29	5	23	0	0	0	2	0	0	0	0
C1orf132	lncRNA.exons	6	1	5	2.53725e-06	0	0	1	0	0	3	1	3	1	1	0	0	0
RABGAP1L	mRNA.exons	6	5	1	2.52143e-06	8	15	39	23	12	0	0	1	0	0	0	0	0
RPL3	mRNA.exons	6	5	1	2.47477e-06	16	10	23	13	19	2	0	0	0	0	0	0	0
NAP1L1	mRNA.exons	6	5	1	2.4712e-06	4	21	27	12	12	0	0	0	1	0	0	0	0
RPS29	mRNA.exons	6	5	1	2.45519e-06	3	10	11	10	6	0	1	0	0	0	0	0	0
ARPC1B	mRNA.exons	6	5	1	2.4265e-06	6	21	15	8	16	0	1	0	0	0	0	0	0
PPP3R1	mRNA.exons	6	5	1	2.41121e-06	3	16	24	12	22	0	0	0	1	0	0	0	0
RPS25	mRNA.exons	6	5	1	2.41121e-06	12	22	22	21	22	0	0	0	1	0	0	0	0
LAPTM5	mRNA.exons	6	5	1	2.40111e-06	2	15	14	9	10	0	1	0	0	0	0	0	0
MYO1F	mRNA.exons	6	5	1	2.40067e-06	8	12	23	9	16	0	0	3	0	0	0	0	0
GPSM3	mRNA.exons	6	5	1	2.36029e-06	7	10	7	9	8	0	1	0	0	0	0	0	0
CFLAR	mRNA.exons	6	4	2	2.261e-06	0	11	9	6	12	0	0	0	1	2	0	0	0
YBX3	mRNA.exons	6	5	1	2.24748e-06	6	21	60	5	19	0	0	0	1	0	0	0	0
ETS1	mRNA.exons	6	5	1	2.21795e-06	12	23	25	32	16	0	0	2	0	0	0	0	0
IQGAP2	mRNA.exons	6	4	2	2.21656e-06	0	5	6	6	8	0	0	0	1	2	0	0	0
ELN	mRNA.exons	6	2	4	2.18423e-06	0	1	0	0	2	2	2	0	1	6	0	0	0
GFI1B	mRNA.exons	6	4	2	2.18129e-06	0	6	5	5	5	0	2	0	1	0	0	0	0
DCUN1D1	mRNA.exons	6	5	1	2.1381e-06	9	15	25	5	14	0	1	0	0	0	0	0	0
C3	mRNA.exons	6	5	1	2.12027e-06	2	8	1	15	6	0	2	0	0	0	0	0	0
TLE3	mRNA.exons	6	4	2	2.11357e-06	0	8	12	8	6	1	1	0	0	0	0	0	0
PRKCB	mRNA.exons	6	5	1	2.09766e-06	5	13	19	10	15	0	0	0	1	0	0	0	0
C2orf88	mRNA.exons	6	5	1	2.09276e-06	3	20	18	6	17	0	0	0	1	0	0	0	0
CAP1	mRNA.exons	6	5	1	2.08374e-06	4	14	8	10	16	0	0	0	1	0	0	0	0
MT-ATP8	mRNA.exons	6	5	1	2.07858e-06	6	25	7	8	4	0	1	0	0	0	0	0	0
RPS18	mRNA.exons	6	5	1	2.07296e-06	2	8	6	11	4	0	1	0	0	0	0	0	0
SMAD2	mRNA.exons	6	4	2	2.06135e-06	0	4	5	6	4	0	1	0	1	0	0	0	0
HLA-DPA1	mRNA.exons	6	5	1	2.05097e-06	5	9	18	10	3	0	0	0	1	0	0	0	0
NUDT3	mRNA.exons	6	5	1	2.04446e-06	5	9	7	8	9	0	1	0	0	0	0	0	0
ARPC4	mRNA.exons	6	5	1	2.02627e-06	1	8	5	10	2	0	1	0	0	0	0	0	0
YWHAZ	mRNA.exons	6	5	1	2.00428e-06	5	8	17	13	3	0	0	0	1	0	0	0	0
MCL1	mRNA.exons	6	5	1	2.00174e-06	5	15	23	13	17	0	0	0	0	1	0	0	0
GDI2	mRNA.exons	6	5	1	1.97459e-06	1	10	6	10	14	0	0	0	1	0	0	0	0
UBE2D3	mRNA.exons	6	5	1	1.95872e-06	1	10	17	6	14	0	0	0	2	0	0	0	0
AMD1	mRNA.exons	6	5	1	1.95758e-06	7	11	16	10	4	0	0	0	1	0	0	0	0
HUWE1	mRNA.exons	6	5	1	1.95758e-06	5	6	16	8	11	0	0	0	1	0	0	0	0
PRKAR2B	mRNA.exons	6	4	2	1.95318e-06	0	14	8	5	18	0	0	2	1	0	0	0	0
STAT3	mRNA.exons	6	5	1	1.91202e-06	4	11	16	6	4	0	0	0	1	0	0	0	0
IL16	mRNA.exons	6	5	1	1.90347e-06	4	7	3	8	6	0	1	0	0	0	0	0	0
SH3BGRL3	mRNA.exons	6	5	1	1.90155e-06	10	27	13	17	17	2	0	0	0	0	0	0	0
TPM4	mRNA.exons	6	5	1	1.90155e-06	4	28	19	9	17	2	0	0	0	0	0	0	0
SH3BGRL	mRNA.exons	6	5	1	1.87682e-06	3	39	25	10	13	0	0	1	0	0	0	0	0
YWHAG	mRNA.exons	6	5	1	1.87272e-06	3	7	11	7	5	0	0	0	3	0	0	0	0
PTPN6	mRNA.exons	6	5	1	1.86955e-06	10	12	19	10	18	0	0	0	0	1	0	0	0
FAM210B	mRNA.exons	6	5	1	1.86893e-06	2	8	26	3	12	0	3	0	0	0	0	0	0
ACTR3	mRNA.exons	6	5	1	1.86533e-06	6	16	15	6	4	0	1	0	0	0	0	0	0
RAC2	mRNA.exons	6	5	1	1.82337e-06	7	10	10	13	10	0	0	0	1	0	0	0	0
TAOK1	mRNA.exons	6	5	1	1.81987e-06	4	18	9	6	12	0	2	0	0	0	0	0	0
CFL1	mRNA.exons	6	5	1	1.80386e-06	8	20	22	4	10	0	1	0	0	0	0	0	0
BTBD7	mRNA.exons	6	3	3	1.79298e-06	1	0	1	3	0	0	1	3	1	0	0	0	0
TPM3	mRNA.exons	6	5	1	1.78122e-06	1	6	8	9	8	0	1	0	0	0	0	0	0
WDR1	mRNA.exons	6	5	1	1.7617e-06	9	25	16	8	10	2	0	0	0	0	0	0	0
LPP	mRNA.exons	6	4	2	1.75853e-06	0	7	7	8	6	0	0	0	1	1	0	0	0
STK10	mRNA.exons	6	5	1	1.75628e-06	5	8	11	16	10	0	0	0	1	0	0	0	0
ATM	mRNA.exons	6	5	1	1.72412e-06	2	6	11	11	8	0	0	0	1	0	0	0	0
RHBDD1	mRNA.exons	6	5	1	1.72412e-06	5	11	11	17	5	0	0	0	1	0	0	0	0
PHC3	mRNA.exons	6	5	1	1.67117e-06	4	14	15	5	5	0	0	0	1	0	0	0	0
FYB1	mRNA.exons	6	5	1	1.65913e-06	1	5	18	7	15	0	0	1	0	0	0	0	0
PAK2	mRNA.exons	6	5	1	1.63412e-06	3	5	11	11	8	0	0	0	1	0	0	0	0
UBE2H	mRNA.exons	6	5	1	1.62759e-06	1	12	22	6	11	0	0	0	0	1	0	0	0
HIPK3	mRNA.exons	6	5	1	1.62448e-06	5	15	14	5	10	0	0	0	1	0	0	0	0
MOB1B	mRNA.exons	6	5	1	1.62448e-06	3	12	14	5	11	2	0	0	0	0	0	0	0
ARPC5	mRNA.exons	6	5	1	1.61243e-06	5	11	17	9	15	0	0	1	0	0	0	0	0
BHLHE40	mRNA.exons	6	4	2	1.60737e-06	0	5	4	7	1	1	1	0	0	0	0	0	0
CAT	mRNA.exons	6	5	1	1.60726e-06	3	6	3	15	3	0	0	0	0	3	0	0	0
SF3B2	mRNA.exons	6	5	1	1.59529e-06	3	7	7	4	15	0	1	0	0	0	0	0	0
CALM1	mRNA.exons	6	5	1	1.594e-06	7	11	13	13	13	0	0	2	0	0	0	0	0
MAPK1	mRNA.exons	6	5	1	1.59255e-06	3	6	7	8	7	0	0	0	1	0	0	0	0
ARHGAP25	mRNA.exons	6	5	1	1.58488e-06	3	11	15	10	8	0	0	2	0	0	0	0	0
C6orf62	mRNA.exons	6	5	1	1.58488e-06	5	9	15	5	10	0	0	2	0	0	0	0	0
PTGS1	mRNA.exons	6	5	1	1.58488e-06	2	29	15	14	7	0	0	2	0	0	0	0	0
EIF4G2	mRNA.exons	6	5	1	1.56287e-06	5	12	24	16	8	0	0	1	0	0	0	0	0
BANK1	mRNA.exons	6	5	1	1.56072e-06	4	10	4	9	4	0	0	0	1	0	0	0	0
CYFIP1	mRNA.exons	6	4	2	1.5562e-06	1	6	5	3	0	2	2	0	0	0	0	0	0
SYNE2	mRNA.exons	6	5	1	1.55206e-06	9	8	13	10	14	0	0	1	0	0	0	0	0
GRK2	mRNA.exons	6	5	1	1.54209e-06	3	9	19	6	12	0	0	0	0	1	0	0	0
CUX1	mRNA.exons	6	5	1	1.54071e-06	2	5	10	4	14	0	0	2	0	0	0	0	0
DMTN	mRNA.exons	6	5	1	1.54071e-06	6	17	19	4	14	0	0	0	0	1	0	0	0
CNBP	mRNA.exons	6	5	1	1.53848e-06	4	14	8	6	6	0	0	0	1	0	0	0	0
ANKRD44	mRNA.exons	6	5	1	1.53797e-06	3	6	4	8	6	0	0	0	1	0	0	0	0
ADAR	mRNA.exons	6	5	1	1.53482e-06	5	11	13	9	17	0	0	1	0	0	0	0	0
SEPT9	mRNA.exons	6	5	1	1.53482e-06	5	17	13	9	17	0	0	1	0	0	0	0	0
SKP1	mRNA.exons	6	5	1	1.5311e-06	3	9	12	5	7	0	0	0	1	0	0	0	0
USP15	mRNA.exons	6	5	1	1.53046e-06	10	11	14	8	12	0	0	1	0	0	0	0	0
NCOA2	mRNA.exons	6	5	1	1.52371e-06	2	13	16	4	5	0	0	0	1	0	0	0	0
LTA4H	mRNA.exons	6	5	1	1.5034e-06	2	4	13	11	1	0	0	0	1	0	0	0	0
RASSF3	mRNA.exons	6	5	1	1.5034e-06	2	4	13	9	7	0	0	0	1	0	0	0	0
GOLGA3	mRNA.exons	6	5	1	1.50255e-06	1	5	6	6	7	0	2	0	0	0	0	0	0
SPTAN1	mRNA.exons	6	5	1	1.50003e-06	7	10	19	10	8	1	0	0	0	0	0	0	0
ZNF609	mRNA.exons	6	5	1	1.49404e-06	3	5	8	6	4	0	0	0	1	0	0	0	0
MKI67	mRNA.exons	6	3	3	1.48437e-06	0	0	1	2	4	0	0	3	3	2	0	0	0
MFAP3L	mRNA.exons	6	5	1	1.4781e-06	2	19	3	9	7	0	0	0	0	2	0	0	0
CSK	mRNA.exons	6	5	1	1.47236e-06	5	5	14	7	15	0	0	1	0	0	0	0	0
PCMTD1	mRNA.exons	6	5	1	1.47236e-06	3	19	14	6	15	0	0	1	0	0	0	0	0
SEC14L1	mRNA.exons	6	5	1	1.46447e-06	3	6	15	9	14	0	0	1	0	0	0	0	0
CUL3	mRNA.exons	6	4	2	1.44893e-06	3	3	2	4	0	3	0	4	0	0	0	0	0
SNX9	mRNA.exons	6	4	2	1.44893e-06	0	3	3	4	6	0	1	0	0	2	0	0	0
DAPP1	mRNA.exons	6	5	1	1.4451e-06	3	10	6	6	5	0	2	0	0	0	0	0	0
JAML	mRNA.exons	6	3	3	1.44065e-06	2	7	10	0	0	2	1	1	0	0	0	0	0
PNRC1	mRNA.exons	6	5	1	1.43519e-06	2	10	19	5	9	0	0	0	0	1	0	0	0
RAB31	mRNA.exons	6	5	1	1.43355e-06	4	13	12	6	16	0	0	1	0	0	0	0	0
CHD3	mRNA.exons	6	5	1	1.43032e-06	1	7	14	4	9	0	0	0	2	0	0	0	0
TCP11L2	mRNA.exons	6	5	1	1.42071e-06	4	5	20	7	8	1	0	0	0	0	0	0	0
PRKACA	mRNA.exons	6	4	2	1.41899e-06	0	2	2	5	2	0	1	0	1	0	0	0	0
NCF2	mRNA.exons	6	5	1	1.40981e-06	6	9	9	6	5	0	0	2	0	0	0	0	0
ANKRD12	mRNA.exons	6	5	1	1.39841e-06	1	8	5	6	2	0	1	0	0	0	0	0	0
ARF1	mRNA.exons	6	5	1	1.39102e-06	4	10	9	5	7	2	0	0	0	0	0	0	0
ARF6	mRNA.exons	6	5	1	1.39102e-06	2	7	9	5	7	0	1	0	0	0	0	0	0
HIPK1	mRNA.exons	6	5	1	1.37897e-06	3	6	12	6	15	0	0	1	0	0	0	0	0
CA1	mRNA.exons	6	5	1	1.35412e-06	8	8	14	3	8	0	0	0	1	0	0	0	0
GATAD2A	mRNA.exons	6	5	1	1.35283e-06	1	5	5	5	7	0	1	0	0	0	0	0	0
S100A6	mRNA.exons	6	5	1	1.35142e-06	4	5	10	5	4	0	0	2	0	0	0	0	0
CSNK1A1	mRNA.exons	6	5	1	1.34433e-06	1	5	8	5	2	0	1	0	0	0	0	0	0
UBQLN1	mRNA.exons	6	5	1	1.34433e-06	2	5	8	5	2	0	0	0	1	0	0	0	0
NFAM1	mRNA.exons	6	4	2	1.33865e-06	0	4	5	7	4	0	0	1	0	4	0	0	0
PRKCA	mRNA.exons	6	3	3	1.33865e-06	0	4	0	1	6	0	1	1	3	0	0	0	0
KCTD12	mRNA.exons	6	5	1	1.33417e-06	5	4	9	6	6	0	0	0	1	0	0	0	0
LASP1	mRNA.exons	6	5	1	1.32955e-06	5	11	16	3	19	1	0	0	0	0	0	0	0
PPP1CA	mRNA.exons	6	5	1	1.326e-06	11	3	14	7	6	0	0	1	0	0	0	0	0
DNAJB1	mRNA.exons	6	4	2	1.32466e-06	0	5	6	4	3	0	1	0	0	1	0	0	0
CXCR2P1	lncRNA.exons	6	5	1	1.32226e-06	5	22	7	12	5	0	0	2	0	0	0	0	0
ABI1	mRNA.exons	6	5	1	1.321e-06	4	8	6	5	5	0	0	0	1	0	0	0	0
GRK3	mRNA.exons	6	5	1	1.31663e-06	2	4	9	5	3	0	0	0	1	0	0	0	0
CLU	mRNA.exons	6	5	1	1.31651e-06	1	29	13	11	13	1	0	0	0	0	0	0	0
PSAP	mRNA.exons	6	5	1	1.31651e-06	6	15	13	5	13	1	0	0	0	0	0	0	0
TSPAN9	mRNA.exons	6	4	2	1.31466e-06	0	5	3	1	3	0	1	0	1	0	0	0	0
HIST1H1C	mRNA.exons	6	5	1	1.30195e-06	6	7	6	4	7	0	0	0	1	0	0	0	0
TUBA4A	mRNA.exons	6	5	1	1.30195e-06	6	8	7	4	17	0	0	1	0	0	0	0	0
AES	mRNA.exons	6	5	1	1.30074e-06	5	13	15	22	11	0	0	1	0	0	0	0	0
FCHSD2	mRNA.exons	6	5	1	1.29825e-06	3	6	4	5	6	0	2	0	0	0	0	0	0
LRBA	mRNA.exons	6	5	1	1.29825e-06	1	10	5	5	6	0	0	0	1	0	0	0	0
GNB1	mRNA.exons	6	5	1	1.29511e-06	6	23	16	10	9	0	0	0	0	1	0	0	0
CBL	mRNA.exons	6	5	1	1.28517e-06	7	3	6	4	7	0	0	2	0	0	0	0	0
GSN	mRNA.exons	6	5	1	1.27845e-06	2	4	7	7	7	0	0	0	1	0	0	0	0
HIST1H3H	mRNA.exons	6	5	1	1.2777e-06	3	10	11	12	14	1	0	0	0	0	0	0	0
SERF2	mRNA.exons	6	5	1	1.2777e-06	3	20	11	9	14	0	0	1	0	0	0	0	0
H2AFX	mRNA.exons	6	3	3	1.27116e-06	2	0	2	0	2	0	0	3	4	2	0	0	0
CLIC1	mRNA.exons	6	5	1	1.26994e-06	4	4	8	9	2	0	0	0	1	0	0	0	0
FLI1	mRNA.exons	6	5	1	1.26982e-06	5	9	12	9	13	0	0	1	0	0	0	0	0
ITGA2B	mRNA.exons	6	5	1	1.26783e-06	1	16	9	4	9	0	0	0	1	0	0	0	0
RPL19	mRNA.exons	6	5	1	1.26656e-06	7	13	14	5	8	1	0	0	0	0	0	0	0
EIF3J	mRNA.exons	6	4	2	1.26349e-06	1	4	2	4	0	1	0	0	1	0	0	0	0
UBE4B	mRNA.exons	6	3	3	1.26349e-06	0	0	1	4	2	1	1	0	1	0	0	0	0
RHOF	mRNA.exons	6	5	1	1.26058e-06	1	5	3	8	1	0	1	0	0	0	0	0	0
ANO6	mRNA.exons	6	5	1	1.25754e-06	1	11	11	6	13	0	0	0	0	1	0	0	0
BACH1	mRNA.exons	6	5	1	1.25477e-06	1	3	16	3	5	0	0	0	1	0	0	0	0
NBAS	mRNA.exons	6	5	1	1.24367e-06	1	5	2	5	5	0	0	0	1	0	0	0	0
MAP3K5	mRNA.exons	6	5	1	1.24355e-06	1	12	10	4	4	0	0	2	0	0	0	0	0
OGFRL1	mRNA.exons	6	5	1	1.24355e-06	5	4	10	4	6	0	1	0	0	0	0	0	0
RASSF5	mRNA.exons	6	5	1	1.23602e-06	2	12	17	9	6	0	0	1	0	0	0	0	0
UBR5	mRNA.exons	6	5	1	1.23471e-06	4	9	3	5	3	0	0	2	0	0	0	0	0
ARHGAP30	mRNA.exons	6	5	1	1.23394e-06	4	15	16	11	6	1	0	0	0	0	0	0	0
GABARAPL2	mRNA.exons	6	5	1	1.23394e-06	4	9	16	7	7	1	0	0	0	0	0	0	0
PPP6R1	mRNA.exons	6	5	1	1.22312e-06	5	12	11	4	13	1	0	0	0	0	0	0	0
PDCD10	mRNA.exons	6	5	1	1.21808e-06	2	3	5	4	10	0	0	0	1	0	0	0	0
GPX1	mRNA.exons	6	5	1	1.21325e-06	2	8	5	4	8	0	1	0	0	0	0	0	0
ZFP36	mRNA.exons	6	5	1	1.21196e-06	2	5	3	5	6	0	0	2	0	0	0	0	0
WASF3	mRNA.exons	6	4	2	1.20806e-06	1	5	1	0	1	0	1	0	1	0	0	0	0
NEAT1	lncRNA.exons	6	5	1	1.20172e-06	5	14	14	5	10	0	0	0	0	1	0	0	0
CMPK1	mRNA.exons	6	5	1	1.19686e-06	2	8	9	4	4	0	1	0	0	0	0	0	0
RPS24	mRNA.exons	6	5	1	1.19162e-06	8	9	8	16	9	1	0	0	0	0	0	0	0
KAT6A	mRNA.exons	6	4	2	1.18947e-06	2	0	13	3	3	2	1	0	0	0	0	0	0
JARID2	mRNA.exons	6	5	1	1.18282e-06	7	3	4	3	11	0	0	0	0	1	0	0	0
AP001189.1	lncRNA.exons	6	5	1	1.17656e-06	1	4	6	10	2	0	0	0	1	0	0	0	0
SKI	mRNA.exons	6	5	1	1.17656e-06	1	4	6	5	4	0	0	0	1	0	0	0	0
RPP38	mRNA.exons	6	3	3	1.16789e-06	2	0	0	1	2	2	0	3	0	2	0	0	0
SETX	mRNA.exons	6	5	1	1.1635e-06	1	3	7	6	9	0	0	0	1	0	0	0	0
SBNO1	mRNA.exons	6	4	2	1.15917e-06	0	3	3	8	4	1	0	0	1	0	0	0	0
DIAPH1	mRNA.exons	6	5	1	1.15278e-06	4	19	13	10	10	0	0	1	0	0	0	0	0
HECTD4	mRNA.exons	6	5	1	1.15017e-06	4	12	8	4	5	2	0	0	0	0	0	0	0
DROSHA	mRNA.exons	6	5	1	1.14589e-06	2	5	2	5	1	0	0	0	2	0	0	0	0
MYCBP2	mRNA.exons	6	5	1	1.14278e-06	3	7	12	3	10	0	0	0	1	0	0	0	0
EP300	mRNA.exons	6	5	1	1.13701e-06	2	9	15	1	8	0	1	0	0	0	0	0	0
MXD1	mRNA.exons	6	5	1	1.13701e-06	2	10	15	1	8	0	0	2	0	0	0	0	0
ARHGAP18	mRNA.exons	6	4	2	1.1305e-06	0	4	5	3	8	0	0	0	1	1	0	0	0
DLGAP4	mRNA.exons	6	5	1	1.12987e-06	2	4	5	5	1	0	0	0	1	0	0	0	0
TRIM28	mRNA.exons	6	5	1	1.12684e-06	4	4	6	4	4	0	0	0	1	0	0	0	0
YWHAQ	mRNA.exons	6	5	1	1.11007e-06	5	3	3	7	5	0	0	2	0	0	0	0	0
PIK3AP1	mRNA.exons	6	5	1	1.10834e-06	3	9	12	9	8	0	0	0	0	1	0	0	0
IKZF3	mRNA.exons	6	5	1	1.10779e-06	6	9	8	3	7	0	3	0	0	0	0	0	0
TSPAN5	mRNA.exons	6	5	1	1.09718e-06	1	6	9	4	12	0	0	1	0	0	0	0	0
RAB27B	mRNA.exons	6	5	1	1.09609e-06	3	20	11	3	9	0	0	2	0	0	0	0	0
HECA	mRNA.exons	6	5	1	1.09594e-06	5	13	14	6	8	0	0	1	0	0	0	0	0
NIPBL	mRNA.exons	6	5	1	1.09594e-06	2	7	14	11	6	0	0	1	0	0	0	0	0
KDM7A	mRNA.exons	6	5	1	1.09387e-06	4	7	13	2	12	1	0	0	0	0	0	0	0
THRAP3	mRNA.exons	6	5	1	1.09387e-06	7	3	13	2	3	1	0	0	0	0	0	0	0
DIS3	mRNA.exons	6	4	2	1.06934e-06	0	3	1	3	2	1	0	0	1	0	0	0	0
NFIB	mRNA.exons	6	4	2	1.06934e-06	0	3	2	3	3	1	0	0	1	0	0	0	0
NORAD	lncRNA.exons	6	5	1	1.06934e-06	3	10	5	3	12	1	0	0	0	0	0	0	0
PNP	mRNA.exons	6	3	3	1.06934e-06	0	4	0	3	4	1	0	1	0	2	0	0	0
RREB1	mRNA.exons	6	4	2	1.06934e-06	0	4	7	3	1	1	1	0	0	0	0	0	0
MACF1	mRNA.exons	6	5	1	1.06165e-06	2	12	11	7	9	0	0	0	0	1	0	0	0
PDCD4	mRNA.exons	6	5	1	1.06165e-06	4	4	11	5	7	0	0	0	0	1	0	0	0
TFDP1	mRNA.exons	6	5	1	1.06165e-06	5	7	11	2	12	0	0	0	0	1	0	0	0
RHOBTB1	mRNA.exons	6	4	2	1.06062e-06	0	3	2	2	2	0	1	0	0	2	0	0	0
SSX2IP	mRNA.exons	6	4	2	1.06062e-06	0	3	4	2	4	0	1	0	1	0	0	0	0
GCN1	mRNA.exons	6	5	1	1.06014e-06	1	4	3	6	3	0	0	0	1	0	0	0	0
RASSF2	mRNA.exons	6	5	1	1.05151e-06	2	9	12	7	9	0	0	1	0	0	0	0	0
LYST	mRNA.exons	6	5	1	1.04717e-06	5	5	12	10	6	1	0	0	0	0	0	0	0
UBXN7	mRNA.exons	6	5	1	1.0426e-06	5	12	6	17	11	0	0	1	0	0	0	0	0
AKT3	mRNA.exons	6	5	1	1.03929e-06	3	9	4	4	4	0	0	0	1	0	0	0	0
C6orf106	mRNA.exons	6	5	1	1.03923e-06	4	6	8	6	9	0	0	0	0	1	0	0	0
LTB	mRNA.exons	6	5	1	1.03923e-06	5	7	8	8	9	0	0	0	0	1	0	0	0
PHF3	mRNA.exons	6	5	1	1.03923e-06	2	9	10	7	9	0	0	0	0	1	0	0	0
FPR1	mRNA.exons	6	4	2	1.03648e-06	1	4	3	0	1	0	1	0	1	0	0	0	0
BRD3	mRNA.exons	6	3	3	1.03489e-06	0	4	3	1	0	1	0	0	2	1	0	0	0
MFSD14B	mRNA.exons	6	2	4	1.03489e-06	0	0	0	1	1	1	1	0	1	1	0	0	0
NPLOC4	mRNA.exons	6	4	2	1.03489e-06	0	3	5	4	4	1	0	0	0	1	0	0	0
XK	mRNA.exons	6	4	2	1.03264e-06	5	3	9	0	10	1	1	0	0	0	0	0	0
ANXA5	mRNA.exons	6	5	1	1.02472e-06	7	5	4	3	2	0	0	1	0	0	0	0	0
CD53	mRNA.exons	6	4	2	1.02472e-06	0	3	2	3	2	0	2	1	0	0	0	0	0
CREBBP	mRNA.exons	6	5	1	1.02472e-06	2	4	8	3	11	0	0	1	0	0	0	0	0
RYBP	mRNA.exons	6	5	1	1.02472e-06	3	7	5	3	12	0	0	1	0	0	0	0	0
SWAP70	mRNA.exons	6	5	1	1.02472e-06	4	6	4	3	11	0	0	1	0	0	0	0	0
PTK2B	mRNA.exons	6	5	1	1.02024e-06	5	3	8	3	5	0	1	0	0	0	0	0	0
OPA1	mRNA.exons	6	5	1	1.01495e-06	3	6	10	7	5	0	0	0	0	1	0	0	0
TAGAP	mRNA.exons	6	5	1	1.01495e-06	1	11	10	8	4	0	0	0	0	1	0	0	0
RPL31	mRNA.exons	6	5	1	1.01218e-06	6	15	7	18	6	1	0	0	0	0	0	0	0
FNBP1	mRNA.exons	6	5	1	1.00851e-06	2	2	12	8	3	0	1	0	0	0	0	0	0
TNIP1	mRNA.exons	6	5	1	1.00256e-06	4	7	12	4	6	0	0	1	0	0	0	0	0
SHANK3	mRNA.exons	6	4	2	1.00073e-06	1	1	1	4	0	0	1	0	2	0	0	0	0
PLCG2	mRNA.exons	6	5	1	1.00048e-06	5	7	11	9	2	1	0	0	0	0	0	0	0
EMC3	mRNA.exons	6	5	1	9.99149e-07	1	3	7	4	3	2	0	0	0	0	0	0	0
FBXW2	mRNA.exons	6	3	3	9.9623e-07	0	2	4	4	0	0	1	1	0	1	0	0	0
MGAT1	mRNA.exons	6	3	3	9.9623e-07	0	2	0	3	1	0	1	1	0	1	0	0	0
SEC31A	mRNA.exons	6	4	2	9.9623e-07	0	2	5	3	1	0	0	0	1	1	0	0	0
KIAA0232	mRNA.exons	6	5	1	9.94939e-07	2	4	3	4	4	0	1	0	0	0	0	0	0
MYO9B	mRNA.exons	6	5	1	9.92242e-07	6	10	10	7	5	0	0	1	0	0	0	0	0
AC008079.2	lncRNA.exons	6	2	4	9.90276e-07	0	1	1	0	0	2	1	1	0	1	0	0	0
MYL9	mRNA.exons	6	4	2	9.90276e-07	0	29	8	7	3	0	0	1	0	1	0	0	0
ATF7IP	mRNA.exons	6	5	1	9.85793e-07	5	1	12	5	1	0	0	0	0	1	0	0	0
CAPN2	mRNA.exons	6	5	1	9.85793e-07	5	4	9	4	4	0	0	0	0	1	0	0	0
CUL4A	mRNA.exons	6	4	2	9.84649e-07	0	6	5	2	8	0	1	0	0	1	0	0	0
RGS10	mRNA.exons	6	5	1	9.84649e-07	3	12	7	4	8	0	0	0	0	1	0	0	0
XPO1	mRNA.exons	6	5	1	9.78061e-07	5	8	5	6	9	1	0	0	0	0	0	0	0
CARD11	mRNA.exons	6	5	1	9.68261e-07	3	5	9	6	5	0	0	0	0	1	0	0	0
NUMA1	mRNA.exons	6	5	1	9.67565e-07	6	5	8	10	4	0	0	1	0	0	0	0	0
CEBPB	mRNA.exons	6	5	1	9.64514e-07	3	6	7	3	7	0	1	0	0	0	0	0	0
STK40	mRNA.exons	6	5	1	9.64514e-07	1	8	3	3	7	0	1	0	0	0	0	0	0
EIF4B	mRNA.exons	6	5	1	9.61818e-07	2	2	11	4	2	0	0	0	1	0	0	0	0
CYB5R3	mRNA.exons	6	5	1	9.56011e-07	2	7	8	3	6	0	0	0	1	0	0	0	0
GRK6	mRNA.exons	6	5	1	9.56011e-07	2	4	8	3	5	0	0	0	1	0	0	0	0
CDC42SE2	mRNA.exons	6	5	1	9.55864e-07	2	11	11	4	6	0	0	1	0	0	0	0	0
CLTC	mRNA.exons	6	5	1	9.55864e-07	2	6	11	7	7	0	0	1	0	0	0	0	0
CYTH1	mRNA.exons	6	5	1	9.55864e-07	3	12	11	7	5	0	0	1	0	0	0	0	0
PRRC2A	mRNA.exons	6	5	1	9.55864e-07	1	7	11	6	6	0	0	1	0	0	0	0	0
RASA3	mRNA.exons	6	5	1	9.55864e-07	2	11	11	6	5	0	0	1	0	0	0	0	0
RPL12	mRNA.exons	6	5	1	9.55864e-07	4	10	11	7	8	0	0	1	0	0	0	0	0
SLFN5	mRNA.exons	6	5	1	9.55864e-07	5	6	11	6	4	0	0	1	0	0	0	0	0
FNDC3B	mRNA.exons	6	5	1	9.52457e-07	1	3	6	4	4	0	1	0	0	0	0	0	0
MATK	mRNA.exons	6	5	1	9.51735e-07	2	4	3	4	3	0	2	0	0	0	0	0	0
ATP6V1B2	mRNA.exons	6	4	2	9.36343e-07	0	3	7	2	4	0	0	0	1	1	0	0	0
HNRNPA0	mRNA.exons	6	3	3	9.36343e-07	1	0	0	2	1	0	1	2	0	1	0	0	0
DVL1	mRNA.exons	6	2	4	9.35065e-07	0	2	0	1	0	1	1	1	2	0	0	0	0
KANSL1	mRNA.exons	6	4	2	9.35065e-07	0	2	7	5	1	1	0	0	1	0	0	0	0
ACOX1	mRNA.exons	6	5	1	9.34961e-07	3	3	3	5	4	2	0	0	0	0	0	0	0
GAS7	mRNA.exons	6	5	1	9.34961e-07	3	3	3	4	2	0	0	0	0	2	0	0	0
CR2	mRNA.exons	6	5	1	9.34089e-07	7	1	8	2	10	0	0	0	0	1	0	0	0
LAMTOR1	mRNA.exons	6	5	1	9.33445e-07	3	15	5	6	9	0	0	1	0	0	0	0	0
PPP2R2C	mRNA.exons	6	5	1	9.33445e-07	5	3	4	3	9	0	0	1	0	0	0	0	0
USP34	mRNA.exons	6	5	1	9.33445e-07	3	9	9	3	9	0	0	1	0	0	0	0	0
USP22	mRNA.exons	6	5	1	9.32683e-07	4	9	5	3	6	0	1	0	0	0	0	0	0
CCDC69	mRNA.exons	6	5	1	9.30071e-07	2	5	6	5	7	0	0	0	0	1	0	0	0
MTSS1	mRNA.exons	6	4	2	9.29111e-07	0	6	7	3	1	1	0	1	0	0	0	0	0
SSH1	mRNA.exons	6	3	3	9.29111e-07	0	7	2	0	3	1	0	1	1	0	0	0	0
WAPL	mRNA.exons	6	4	2	9.29111e-07	0	9	7	3	3	1	0	1	0	0	0	0	0
AC016876.2	lncRNA.exons	6	5	1	9.24628e-07	5	9	5	9	3	1	0	0	0	0	0	0	0
CD226	mRNA.exons	6	5	1	9.21568e-07	3	18	8	6	5	0	0	0	0	1	0	0	0
ELOVL7	mRNA.exons	6	5	1	9.21568e-07	2	16	8	9	5	0	0	0	0	1	0	0	0
IRF1	mRNA.exons	6	5	1	9.21568e-07	1	13	8	5	1	0	0	0	0	1	0	0	0
GUCD1	mRNA.exons	6	5	1	9.1143e-07	1	5	9	2	9	0	0	0	1	0	0	0	0
LARP1	mRNA.exons	6	5	1	9.09937e-07	3	6	5	3	6	0	1	0	0	0	0	0	0
LRP10	mRNA.exons	6	5	1	9.09937e-07	3	4	7	3	6	0	0	3	0	0	0	0	0
ARFGEF1	mRNA.exons	6	4	2	9.09319e-07	0	1	7	3	4	0	1	0	1	0	0	0	0
NFE2	mRNA.exons	6	5	1	9.09319e-07	1	10	7	3	1	0	0	0	1	0	0	0	0
OSBP2	mRNA.exons	6	5	1	9.09319e-07	3	4	7	3	1	0	1	0	0	0	0	0	0
NUP98	mRNA.exons	6	5	1	9.09172e-07	2	4	10	3	7	0	0	1	0	0	0	0	0
SYK	mRNA.exons	6	5	1	9.09172e-07	1	4	10	8	4	0	0	1	0	0	0	0	0
AFF1	mRNA.exons	6	5	1	9.07096e-07	3	6	9	6	4	1	0	0	0	0	0	0	0
FAM104A	mRNA.exons	6	4	2	9.07096e-07	0	4	9	1	5	1	0	0	1	0	0	0	0
USP9X	mRNA.exons	6	5	1	9.07096e-07	2	9	9	7	7	1	0	0	0	0	0	0	0
FZR1	mRNA.exons	6	5	1	9.05764e-07	1	3	5	4	1	0	1	0	0	0	0	0	0
BTK	mRNA.exons	6	5	1	9.04689e-07	5	3	10	2	4	0	3	0	0	0	0	0	0
SMARCA4	mRNA.exons	6	5	1	9.01932e-07	3	3	11	2	4	0	1	0	0	0	0	0	0
CMTR2	mRNA.exons	6	3	3	8.90449e-07	0	2	0	1	2	0	1	1	1	0	0	0	0
FXR1	mRNA.exons	6	4	2	8.90449e-07	0	2	4	3	3	0	0	1	0	1	0	0	0
LMTK2	mRNA.exons	6	3	3	8.90449e-07	0	2	2	0	1	1	0	1	1	0	0	0	0
SBF1	mRNA.exons	6	5	1	8.90449e-07	6	2	4	4	7	0	0	1	0	0	0	0	0
TCP10L	mRNA.exons	6	3	3	8.90449e-07	0	2	1	2	0	0	3	1	1	0	0	0	0
GYPC	mRNA.exons	6	5	1	8.84821e-07	1	2	9	3	8	0	0	0	1	0	0	0	0
SRRM1	mRNA.exons	6	5	1	8.84821e-07	1	2	5	3	8	0	0	0	0	1	0	0	0
TSC22D4	mRNA.exons	6	5	1	8.84821e-07	3	2	4	5	8	0	0	0	2	0	0	0	0
DPYD	mRNA.exons	6	5	1	8.80012e-07	5	9	3	5	7	0	0	1	0	0	0	0	0
SMARCA2	mRNA.exons	6	5	1	8.80012e-07	5	2	5	8	8	0	0	1	0	0	0	0	0
ZC3H13	mRNA.exons	6	5	1	8.80012e-07	5	6	5	3	3	0	0	1	0	0	0	0	0
GBP2	mRNA.exons	6	5	1	8.78867e-07	4	7	6	4	8	0	0	1	0	0	0	0	0
H3F3B	mRNA.exons	6	5	1	8.78867e-07	1	12	7	7	8	0	0	1	0	0	0	0	0
LRRK2	mRNA.exons	6	4	2	8.78867e-07	4	6	7	0	8	0	0	1	0	1	0	0	0
TRIM22	mRNA.exons	6	5	1	8.78867e-07	1	7	7	5	8	0	0	1	0	0	0	0	0
TRIR	mRNA.exons	6	5	1	8.78867e-07	3	5	9	4	8	0	0	1	0	0	0	0	0
SEMA4D	mRNA.exons	6	5	1	8.75494e-07	3	6	5	3	6	0	0	0	0	1	0	0	0
ALOX12	mRNA.exons	6	4	2	8.75178e-07	0	8	4	2	3	1	0	0	1	0	0	0	0
GALK2	mRNA.exons	6	4	2	8.75178e-07	0	3	1	2	2	1	0	0	0	1	0	0	0
MAST3	mRNA.exons	6	4	2	8.75178e-07	0	3	2	2	3	1	0	0	1	0	0	0	0
TUBA8	mRNA.exons	6	5	1	8.74384e-07	5	5	7	1	8	0	0	0	0	2	0	0	0
PXN	mRNA.exons	6	5	1	8.68433e-07	1	2	9	6	5	0	0	0	1	0	0	0	0
KIFC3	mRNA.exons	6	4	2	8.66459e-07	0	3	3	1	1	0	2	0	1	0	0	0	0
BCL9L	mRNA.exons	6	5	1	8.62627e-07	2	7	6	3	4	2	0	0	0	0	0	0	0
NRDC	mRNA.exons	6	5	1	8.62627e-07	1	7	6	3	2	0	0	0	3	0	0	0	0
PNPLA2	mRNA.exons	6	5	1	8.62627e-07	2	3	6	3	2	0	0	0	2	0	0	0	0
TACC1	mRNA.exons	6	5	1	8.62627e-07	3	13	6	3	3	0	0	0	1	0	0	0	0
DNM3	mRNA.exons	6	5	1	8.62479e-07	3	10	9	10	3	0	0	1	0	0	0	0	0
OPTN	mRNA.exons	6	5	1	8.62479e-07	3	10	9	6	7	0	0	1	0	0	0	0	0
SMARCC1	mRNA.exons	6	5	1	8.62479e-07	2	4	9	7	5	0	0	1	0	0	0	0	0
CPEB4	mRNA.exons	6	5	1	8.60404e-07	3	11	8	6	6	1	0	0	0	0	0	0	0
FLOT1	mRNA.exons	6	5	1	8.60404e-07	2	3	8	7	5	1	0	0	0	0	0	0	0
EIF4A2	mRNA.exons	6	5	1	8.59072e-07	1	3	4	8	2	2	0	0	0	0	0	0	0
GNAI3	mRNA.exons	6	5	1	8.59072e-07	1	3	4	7	1	2	0	0	0	0	0	0	0
IST1	mRNA.exons	6	5	1	8.59072e-07	2	3	4	4	3	0	0	0	1	0	0	0	0
TGOLN2	mRNA.exons	6	5	1	8.4513e-07	3	3	5	3	1	0	0	0	1	0	0	0	0
UIMC1	mRNA.exons	6	5	1	8.4513e-07	3	11	5	3	1	0	0	0	1	0	0	0	0
VCAN	mRNA.exons	6	5	1	8.4513e-07	3	4	2	3	4	0	1	0	0	0	0	0	0
PSD4	mRNA.exons	6	5	1	8.41082e-07	1	9	11	1	6	0	0	0	0	1	0	0	0
RAB5A	mRNA.exons	6	4	2	8.36516e-07	0	2	6	2	4	0	0	0	1	1	0	0	0
RPN1	mRNA.exons	6	5	1	8.36035e-07	1	3	2	4	3	0	1	0	0	0	0	0	0
CELF1	mRNA.exons	6	5	1	8.30562e-07	2	4	3	2	9	0	0	1	0	0	0	0	0
EIF4EBP2	mRNA.exons	6	5	1	8.30562e-07	4	5	13	2	5	0	0	1	0	0	0	0	0
RAB11FIP5	mRNA.exons	6	4	2	8.30562e-07	0	3	2	2	3	0	0	1	1	0	0	0	0
RMND5A	mRNA.exons	6	5	1	8.30562e-07	2	6	20	2	6	0	0	1	0	0	0	0	0
GPBP1L1	mRNA.exons	6	5	1	8.28183e-07	2	5	6	6	4	0	0	0	0	1	0	0	0
RAP2B	mRNA.exons	6	5	1	8.28183e-07	1	8	6	6	4	0	0	0	0	1	0	0	0
AC027702.1	lncRNA.exons	6	5	1	8.26079e-07	5	5	2	2	2	1	0	0	0	0	0	0	0
ANKH	mRNA.exons	6	4	2	8.26079e-07	5	0	6	2	3	0	1	0	1	0	0	0	0
NCOA3	mRNA.exons	6	5	1	8.26079e-07	5	4	6	2	2	0	1	0	0	0	0	0	0
TRRAP	mRNA.exons	6	5	1	8.26079e-07	5	6	7	2	5	1	0	0	0	0	0	0	0
TPP2	mRNA.exons	6	5	1	8.24934e-07	2	6	7	2	8	0	0	1	0	0	0	0	0
AL022311.1	lncRNA.exons	6	5	1	8.21741e-07	3	2	8	5	1	0	2	0	0	0	0	0	0
BOD1L1	mRNA.exons	6	5	1	8.21741e-07	3	2	8	6	6	0	0	0	0	1	0	0	0
TMOD1	mRNA.exons	6	5	1	8.21741e-07	4	2	8	3	1	0	0	0	0	1	0	0	0
ZNF451	mRNA.exons	6	5	1	8.21741e-07	1	2	8	5	4	0	0	0	0	1	0	0	0
ABCC4	mRNA.exons	6	5	1	8.20916e-07	2	6	3	7	5	0	0	0	0	1	0	0	0
BMP2K	mRNA.exons	6	5	1	8.20916e-07	3	6	2	5	5	0	0	0	0	1	0	0	0
CCND2	mRNA.exons	6	5	1	8.20916e-07	3	4	3	7	5	0	0	0	0	1	0	0	0
SMC1A	mRNA.exons	6	5	1	8.20916e-07	1	3	4	4	5	0	0	0	0	1	0	0	0
CHD7	mRNA.exons	6	5	1	8.15934e-07	1	5	5	3	2	0	1	0	0	0	0	0	0
DNM1L	mRNA.exons	6	5	1	8.15934e-07	2	4	5	3	3	0	0	0	1	0	0	0	0
LINC01578	lncRNA.exons	6	5	1	8.15934e-07	2	3	5	3	3	0	2	0	0	0	0	0	0
NEK7	mRNA.exons	6	5	1	8.15934e-07	2	5	5	3	3	0	0	0	1	0	0	0	0
VTI1B	mRNA.exons	6	5	1	8.15934e-07	1	7	5	3	3	0	1	0	0	0	0	0	0
CSF3R	mRNA.exons	6	5	1	8.15787e-07	3	2	8	4	2	0	0	1	0	0	0	0	0
ERP29	mRNA.exons	6	5	1	8.15787e-07	7	3	8	1	3	0	0	1	0	0	0	0	0
HLA-DPB1	mRNA.exons	6	5	1	8.15787e-07	3	5	8	9	5	0	0	1	0	0	0	0	0
MAP3K2	mRNA.exons	6	5	1	8.15787e-07	2	3	8	3	4	0	0	1	0	0	0	0	0
RAB8A	mRNA.exons	6	5	1	8.15787e-07	1	7	8	13	5	0	0	1	0	0	0	0	0
CBFA2T3	mRNA.exons	6	4	2	8.13711e-07	0	1	7	3	1	1	0	0	0	1	0	0	0
CD44	mRNA.exons	6	5	1	8.13711e-07	2	11	7	6	5	1	0	0	0	0	0	0	0
KIF5B	mRNA.exons	6	5	1	8.13711e-07	1	4	7	8	3	1	0	0	0	0	0	0	0
NACC2	mRNA.exons	6	4	2	8.13711e-07	3	3	7	0	2	1	0	0	0	2	0	0	0
PRKDC	mRNA.exons	6	5	1	8.13711e-07	2	4	7	4	4	1	0	0	0	0	0	0	0
HIST1H2BD	mRNA.exons	6	5	1	8.10687e-07	3	7	3	9	2	0	0	0	0	1	0	0	0
TRIP11	mRNA.exons	6	5	1	8.10687e-07	3	4	4	4	1	0	0	0	0	1	0	0	0
MAPRE1	mRNA.exons	6	5	1	8.08547e-07	2	2	9	2	4	1	0	0	0	0	0	0	0
PGD	mRNA.exons	6	5	1	8.08547e-07	1	4	9	2	7	1	0	0	0	0	0	0	0
PSIP1	mRNA.exons	6	4	2	8.06572e-07	0	1	3	3	3	0	1	0	1	0	0	0	0
MCM3AP	mRNA.exons	6	5	1	8.00782e-07	2	3	3	3	4	0	1	0	0	0	0	0	0
TALDO1	mRNA.exons	6	5	1	8.00782e-07	2	5	4	3	4	0	1	0	0	0	0	0	0
ABCF1	mRNA.exons	6	5	1	7.98413e-07	4	2	7	5	2	0	0	0	1	0	0	0	0
AMPD2	mRNA.exons	6	5	1	7.98413e-07	4	2	5	4	4	0	1	0	0	0	0	0	0
DSP	mRNA.exons	6	5	1	7.98413e-07	4	2	5	8	4	0	1	0	0	0	0	0	0
SMG7	mRNA.exons	6	5	1	7.98413e-07	4	2	3	4	3	1	0	0	0	0	0	0	0
BIRC3	mRNA.exons	6	5	1	7.92459e-07	4	4	5	5	6	0	0	1	0	0	0	0	0
GMFG	mRNA.exons	6	5	1	7.92459e-07	4	5	4	6	5	0	0	1	0	0	0	0	0
KCTD2	mRNA.exons	6	4	2	7.92459e-07	4	2	1	1	0	0	0	1	1	0	0	0	0
TYMS	mRNA.exons	6	4	2	7.86832e-07	4	1	6	0	8	1	0	3	0	0	0	0	0
DENND4C	mRNA.exons	6	4	2	7.81491e-07	1	6	5	1	0	0	0	0	1	1	0	0	0
HIST1H2BJ	mRNA.exons	6	5	1	7.81491e-07	1	3	5	3	2	0	0	0	0	1	0	0	0
SEC16A	mRNA.exons	6	5	1	7.81491e-07	2	7	5	4	1	0	0	0	0	1	0	0	0
SLA	mRNA.exons	6	5	1	7.81491e-07	1	5	5	10	2	0	0	0	0	1	0	0	0
ZNF646	mRNA.exons	6	4	2	7.81491e-07	0	1	5	3	2	0	0	0	1	1	0	0	0
BLVRB	mRNA.exons	6	5	1	7.75666e-07	3	2	1	8	6	0	0	0	0	1	0	0	0
SUPT6H	mRNA.exons	6	5	1	7.75666e-07	1	2	5	3	6	0	0	0	0	1	0	0	0
UQCRB	mRNA.exons	6	5	1	7.75666e-07	3	2	3	3	6	1	0	0	0	0	0	0	0
EIF1B	mRNA.exons	6	5	1	7.75049e-07	1	2	7	5	4	0	2	0	0	0	0	0	0
FCGRT	mRNA.exons	6	4	2	7.72129e-07	0	1	1	3	1	0	0	0	1	1	0	0	0
CDC42BPB	mRNA.exons	6	5	1	7.70357e-07	2	6	2	2	7	0	0	0	0	1	0	0	0
CTTN	mRNA.exons	6	5	1	7.70357e-07	1	8	5	2	7	0	0	0	0	1	0	0	0
FBRS	mRNA.exons	6	5	1	7.70357e-07	2	7	6	2	7	0	1	0	0	0	0	0	0
NCK2	mRNA.exons	6	5	1	7.70357e-07	4	8	6	2	7	0	0	1	0	0	0	0	0
QRICH1	mRNA.exons	6	5	1	7.69712e-07	1	2	7	4	6	0	0	1	0	0	0	0	0
EEF1G	mRNA.exons	6	5	1	7.69242e-07	1	3	4	3	2	2	0	0	0	0	0	0	0
SMIM5	mRNA.exons	6	5	1	7.69242e-07	1	4	4	3	1	0	0	2	0	0	0	0	0
CREG1	mRNA.exons	6	4	2	7.69095e-07	0	2	7	1	5	0	1	1	0	0	0	0	0
DPYSL2	mRNA.exons	6	5	1	7.69095e-07	2	8	7	13	4	0	0	1	0	0	0	0	0
STON2	mRNA.exons	6	4	2	7.69095e-07	2	11	7	0	5	0	0	1	1	0	0	0	0
AKAP9	mRNA.exons	6	5	1	7.67019e-07	3	4	6	5	1	1	0	0	0	0	0	0	0
DCTN1	mRNA.exons	6	5	1	7.67019e-07	3	5	6	6	4	1	0	0	0	0	0	0	0
MED13	mRNA.exons	6	5	1	7.67019e-07	3	3	6	7	1	1	0	0	0	0	0	0	0
NSD1	mRNA.exons	6	5	1	7.67019e-07	2	4	6	6	3	1	0	0	0	0	0	0	0
SERINC3	mRNA.exons	6	5	1	7.67019e-07	3	9	6	4	2	1	0	0	0	0	0	0	0
YWHAH	mRNA.exons	6	5	1	7.67019e-07	3	9	6	5	4	1	0	0	0	0	0	0	0
G3BP2	mRNA.exons	6	5	1	7.66339e-07	2	3	2	6	4	0	0	0	0	1	0	0	0
PRR12	mRNA.exons	6	5	1	7.66339e-07	2	3	3	4	4	0	0	0	0	1	0	0	0
DAP	mRNA.exons	6	5	1	7.61854e-07	1	4	8	2	5	0	0	0	0	1	0	0	0
DGKD	mRNA.exons	6	5	1	7.61854e-07	1	6	8	2	3	0	0	0	1	0	0	0	0
GYPA	mRNA.exons	6	5	1	7.61854e-07	2	3	8	2	1	1	0	0	0	0	0	0	0
USP24	mRNA.exons	6	5	1	7.61854e-07	1	5	8	2	3	0	0	0	1	0	0	0	0
CDKN2D	mRNA.exons	6	5	1	7.59751e-07	1	5	3	3	5	1	0	0	0	0	0	0	0
SRSF1	mRNA.exons	6	4	2	7.59751e-07	0	6	3	1	5	1	1	0	0	0	0	0	0
GUCY1A3	mRNA.exons	6	5	1	7.57578e-07	2	5	2	3	2	0	1	0	0	0	0	0	0
MGEA5	mRNA.exons	6	5	1	7.39812e-07	2	9	10	1	5	0	0	0	1	0	0	0	0
MAPKAPK2	mRNA.exons	6	5	1	7.38526e-07	4	7	5	2	4	1	0	0	0	0	0	0	0
MRPS22	mRNA.exons	6	5	1	7.38526e-07	4	2	5	2	5	1	0	0	0	0	0	0	0
PGLS	mRNA.exons	6	5	1	7.38526e-07	4	3	2	2	2	0	0	0	0	1	0	0	0
RNF180	mRNA.exons	6	5	1	7.38526e-07	4	3	4	2	2	0	0	0	0	1	0	0	0
UNC45A	mRNA.exons	6	5	1	7.34799e-07	1	4	4	3	3	0	0	0	0	1	0	0	0
TMBIM6	mRNA.exons	6	5	1	7.32254e-07	4	6	7	1	7	1	0	0	0	0	0	0	0
AGL	mRNA.exons	6	4	2	7.28356e-07	3	2	6	0	4	0	0	2	0	1	0	0	0
CTBP1	mRNA.exons	6	5	1	7.28356e-07	3	2	6	5	4	1	0	0	0	0	0	0	0
SYMPK	mRNA.exons	6	5	1	7.28356e-07	1	2	6	5	2	0	1	0	0	0	0	0	0
CRLF3	mRNA.exons	6	4	2	7.22402e-07	3	0	6	6	2	0	0	1	1	0	0	0	0
GPBP1	mRNA.exons	6	5	1	7.22402e-07	1	8	6	6	1	0	0	1	0	0	0	0	0
TSPAN33	mRNA.exons	6	5	1	7.22402e-07	1	3	6	5	2	0	0	1	0	0	0	0	0
SH2B3	mRNA.exons	6	5	1	7.20326e-07	1	8	5	4	2	1	0	0	0	0	0	0	0
PDLIM5	mRNA.exons	6	5	1	7.15779e-07	2	6	6	2	6	0	1	0	0	0	0	0	0
RCOR1	mRNA.exons	6	5	1	7.15779e-07	1	3	7	2	6	0	0	1	0	0	0	0	0
ANKRD28	mRNA.exons	6	5	1	7.15162e-07	1	3	7	2	5	0	0	0	4	0	0	0	0
CMTM6	mRNA.exons	6	5	1	7.15162e-07	1	4	7	2	2	1	0	0	0	0	0	0	0
ITPK1	mRNA.exons	6	5	1	7.15162e-07	1	4	7	2	2	1	0	0	0	0	0	0	0
KPNA4	mRNA.exons	6	5	1	7.15162e-07	2	2	7	2	1	0	0	1	0	0	0	0	0
ISCU	mRNA.exons	6	5	1	7.15135e-07	1	7	3	5	5	0	0	1	0	0	0	0	0
SERP1	mRNA.exons	6	5	1	7.15135e-07	2	5	3	10	5	0	0	1	0	0	0	0	0
SPI1	mRNA.exons	6	4	2	7.15135e-07	1	10	5	0	5	0	0	1	1	0	0	0	0
STXBP2	mRNA.exons	6	5	1	7.15135e-07	1	8	1	9	5	0	0	1	0	0	0	0	0
U2SURP	mRNA.exons	6	5	1	7.15135e-07	2	3	3	3	5	0	0	1	0	0	0	0	0
RAD23B	mRNA.exons	6	5	1	7.11761e-07	1	5	2	5	3	0	0	0	0	1	0	0	0
VCPIP1	mRNA.exons	6	4	2	7.10965e-07	0	1	4	3	4	1	0	0	0	1	0	0	0
CFAP52	mRNA.exons	6	5	1	7.04906e-07	3	2	1	6	1	0	0	1	0	0	0	0	0
PTGES3	mRNA.exons	6	5	1	7.04906e-07	3	5	4	4	3	0	0	1	0	0	0	0	0
AHR	mRNA.exons	6	4	2	6.88106e-07	1	0	3	3	2	0	1	0	0	1	0	0	0
SH3BP2	mRNA.exons	6	5	1	6.81664e-07	1	2	5	4	4	0	1	0	0	0	0	0	0
SLC7A5	mRNA.exons	6	4	2	6.81664e-07	1	2	5	0	3	0	1	2	0	0	0	0	0
HIST1H3J	mRNA.exons	6	3	3	6.81021e-07	1	0	1	1	0	1	0	2	1	0	0	0	0
WEE1	mRNA.exons	6	3	3	6.81021e-07	0	0	1	1	1	1	0	2	0	1	0	0	0
MAT2A	mRNA.exons	6	5	1	6.75857e-07	1	3	2	3	1	0	0	0	1	0	0	0	0
CEP250	mRNA.exons	6	4	2	6.7571e-07	2	2	5	0	4	1	0	1	0	0	0	0	0
MEGF9	mRNA.exons	6	4	2	6.7571e-07	0	1	5	5	4	0	1	1	0	0	0	0	0
UBE2I	mRNA.exons	6	5	1	6.7571e-07	1	4	5	4	3	0	0	1	0	0	0	0	0
MFN2	mRNA.exons	6	5	1	6.73634e-07	2	9	4	3	2	1	0	0	0	0	0	0	0
SETD1B	mRNA.exons	6	5	1	6.73634e-07	1	4	4	3	3	1	0	0	0	0	0	0	0
ARHGEF2	mRNA.exons	6	5	1	6.68469e-07	1	13	6	2	3	0	0	1	0	0	0	0	0
ARRB1	mRNA.exons	6	5	1	6.68469e-07	3	4	6	2	1	0	1	0	0	0	0	0	0
CYTH4	mRNA.exons	6	5	1	6.68469e-07	1	5	6	2	2	0	1	0	0	0	0	0	0
DCAF6	mRNA.exons	6	5	1	6.68469e-07	3	6	6	2	3	0	1	0	0	0	0	0	0
LSM14A	mRNA.exons	6	5	1	6.68469e-07	2	11	6	2	5	0	0	0	0	1	0	0	0
SF3B3	mRNA.exons	6	5	1	6.68469e-07	3	2	6	2	5	1	0	0	0	0	0	0	0
TNFSF12	mRNA.exons	6	5	1	6.68469e-07	2	2	6	2	2	1	0	0	0	0	0	0	0
CPOX	mRNA.exons	6	3	3	6.66348e-07	0	1	2	1	0	2	0	1	1	0	0	0	0
GAA	mRNA.exons	6	3	3	6.66348e-07	0	1	1	0	1	0	1	1	1	0	0	0	0
HMCN2	mRNA.exons	6	3	3	6.66348e-07	0	1	3	0	2	1	0	1	0	1	0	0	0
IL6R	mRNA.exons	6	3	3	6.66348e-07	0	1	1	0	1	0	2	1	1	0	0	0	0
ZDHHC8	mRNA.exons	6	3	3	6.66348e-07	1	1	1	0	0	2	0	1	3	0	0	0	0
TUFT1	mRNA.exons	6	3	3	6.6197e-07	2	0	2	0	1	1	0	0	1	1	0	0	0
ARHGAP35	mRNA.exons	6	5	1	6.61202e-07	2	2	3	2	5	0	0	1	0	0	0	0	0
PSTPIP2	mRNA.exons	6	5	1	6.61202e-07	1	2	1	2	5	0	0	0	0	3	0	0	0
SNX27	mRNA.exons	6	5	1	6.61202e-07	2	2	4	2	5	0	0	0	1	0	0	0	0
CALR	mRNA.exons	6	4	2	6.60557e-07	2	3	3	0	4	0	0	1	1	0	0	0	0
TJP2	mRNA.exons	6	4	2	6.60557e-07	1	2	3	0	4	0	1	1	0	0	0	0	0
ARPP19	mRNA.exons	6	5	1	6.50973e-07	3	4	5	2	3	1	0	0	0	0	0	0	0
DNAJC5	mRNA.exons	6	5	1	6.50973e-07	3	2	3	2	1	0	1	0	0	0	0	0	0
PEA15	mRNA.exons	6	5	1	6.50973e-07	3	4	3	2	3	0	0	0	1	0	0	0	0
RAB35	mRNA.exons	6	5	1	6.50973e-07	3	4	4	2	2	0	2	0	0	0	0	0	0
STK38	mRNA.exons	6	5	1	6.50973e-07	3	4	2	2	2	0	0	2	0	0	0	0	0
ZFAND5	mRNA.exons	6	5	1	6.50973e-07	3	5	5	2	4	0	0	0	0	1	0	0	0
PAX6	mRNA.exons	6	3	3	6.50596e-07	1	0	1	0	3	1	0	2	1	0	0	0	0
MDN1	mRNA.exons	6	5	1	6.44701e-07	3	4	2	1	7	0	0	0	0	1	0	0	0
PHLPP1	mRNA.exons	6	4	2	6.44333e-07	2	1	9	0	4	0	0	1	0	1	0	0	0
ATE1	mRNA.exons	6	4	2	6.42359e-07	0	2	1	1	2	0	0	0	1	1	0	0	0
ERC1	mRNA.exons	6	5	1	6.42359e-07	2	2	10	1	2	0	1	0	0	0	0	0	0
HRG	mRNA.exons	6	4	2	6.42359e-07	0	2	1	1	1	0	1	0	1	0	0	0	0
IL17RA	mRNA.exons	6	4	2	6.42359e-07	0	2	1	1	1	1	1	0	0	0	0	0	0
PLP2	mRNA.exons	6	4	2	6.42359e-07	0	2	1	1	1	1	0	0	1	0	0	0	0
KDM5C	mRNA.exons	6	5	1	6.41414e-07	1	3	2	4	1	0	0	0	0	1	0	0	0
CYB5R4	mRNA.exons	6	4	2	6.36405e-07	1	2	0	1	3	0	0	1	0	1	0	0	0
GLCCI1	mRNA.exons	6	4	2	6.36405e-07	0	2	2	1	2	0	0	1	0	1	0	0	0
HNRNPF	mRNA.exons	6	4	2	6.36405e-07	0	2	2	1	1	0	0	1	1	0	0	0	0
TRIM25	mRNA.exons	6	4	2	6.36405e-07	2	3	2	1	0	0	2	1	0	0	0	0	0
MAPK1IP1L	mRNA.exons	6	5	1	6.35582e-07	1	3	1	3	1	0	0	0	0	1	0	0	0
IFFO1	mRNA.exons	6	5	1	6.34971e-07	1	2	4	3	1	0	0	2	0	0	0	0	0
OGT	mRNA.exons	6	5	1	6.31922e-07	5	2	1	1	3	0	0	1	0	0	0	0	0
KHDRBS1	mRNA.exons	6	5	1	6.29017e-07	2	2	4	3	3	0	0	1	0	0	0	0	0
MBD3	mRNA.exons	6	5	1	6.29017e-07	2	2	4	3	3	0	0	1	0	0	0	0	0
PCYT1A	mRNA.exons	6	5	1	6.29017e-07	1	3	4	4	1	0	0	1	0	0	0	0	0
BTBD2	mRNA.exons	6	4	2	6.21777e-07	1	0	5	2	2	1	0	0	0	1	0	0	0
HNRNPDL	mRNA.exons	6	5	1	6.21777e-07	1	3	5	2	3	0	0	1	0	0	0	0	0
HSP90B1	mRNA.exons	6	5	1	6.21777e-07	1	2	5	2	1	1	0	0	0	0	0	0	0
SETD5	mRNA.exons	6	5	1	6.21777e-07	2	2	5	2	4	0	0	1	0	0	0	0	0
IVNS1ABP	mRNA.exons	6	5	1	6.17353e-07	2	3	2	6	3	0	0	1	0	0	0	0	0
PDE4D	mRNA.exons	6	5	1	6.17353e-07	2	2	3	4	1	0	0	1	0	0	0	0	0
RNF123	mRNA.exons	6	4	2	6.17353e-07	2	3	3	0	1	2	0	1	0	0	0	0	0
TRAPPC10	mRNA.exons	6	5	1	6.17353e-07	2	2	1	3	3	0	0	1	0	0	0	0	0
TTC39B	mRNA.exons	6	4	2	6.17353e-07	2	2	1	0	2	0	0	1	0	3	0	0	0
TRAM1	mRNA.exons	6	5	1	6.15505e-07	2	6	5	1	7	0	1	0	0	0	0	0	0
FAM129B	mRNA.exons	6	4	2	6.12415e-07	2	1	3	2	0	0	0	1	0	1	0	0	0
FAM193B	mRNA.exons	6	4	2	6.12415e-07	0	1	2	2	1	1	0	1	0	0	0	0	0
MAGED2	mRNA.exons	6	5	1	6.12415e-07	1	1	10	2	2	0	1	0	0	0	0	0	0
P2RY1	mRNA.exons	6	4	2	6.12415e-07	1	1	0	2	1	1	0	0	1	0	0	0	0
DMXL1	mRNA.exons	6	5	1	6.11934e-07	1	2	1	3	3	0	1	0	0	0	0	0	0
CTNNA1	mRNA.exons	6	5	1	6.06624e-07	1	3	3	2	4	0	0	0	3	0	0	0	0
HIF1AN	mRNA.exons	6	5	1	6.06624e-07	2	2	3	2	4	0	0	0	1	0	0	0	0
HNRNPH1	mRNA.exons	6	4	2	6.06624e-07	1	0	2	2	4	0	1	1	0	0	0	0	0
SEPT11	mRNA.exons	6	5	1	6.06624e-07	1	6	4	2	4	0	0	2	0	0	0	0	0
PARP1	mRNA.exons	6	5	1	6.06143e-07	1	1	2	5	7	0	0	0	1	0	0	0	0
GAB2	mRNA.exons	6	3	3	6.0598e-07	1	0	3	0	3	1	0	1	1	0	0	0	0
SLC25A5	mRNA.exons	6	5	1	6.0598e-07	1	2	2	3	3	0	0	1	0	0	0	0	0
U2AF2	mRNA.exons	6	5	1	5.99735e-07	2	1	7	2	5	0	0	0	1	0	0	0	0
ARL4C	mRNA.exons	6	5	1	5.90124e-07	3	1	5	5	6	0	0	0	1	0	0	0	0
BCL2	mRNA.exons	6	5	1	5.88279e-07	1	2	3	3	2	0	1	0	0	0	0	0	0
UPF2	mRNA.exons	6	5	1	5.88279e-07	1	2	3	3	2	0	0	0	0	1	0	0	0
Z98882.1	lncRNA.exons	6	5	1	5.88279e-07	1	2	3	3	1	1	0	0	0	0	0	0	0
DICER1	mRNA.exons	6	5	1	5.83674e-07	4	1	5	2	4	1	0	0	0	0	0	0	0
DYRK2	mRNA.exons	6	4	2	5.82325e-07	1	3	3	0	2	0	0	1	1	0	0	0	0
CCDC18	mRNA.exons	6	5	1	5.762e-07	2	5	1	1	7	1	0	0	0	0	0	0	0
KCNB2	mRNA.exons	6	5	1	5.762e-07	2	3	4	1	7	0	0	0	0	2	0	0	0
ACVR2A	mRNA.exons	6	5	1	5.75084e-07	1	3	4	2	2	0	1	0	0	0	0	0	0
VASH1	mRNA.exons	6	5	1	5.75084e-07	2	2	4	2	1	1	0	0	0	0	0	0	0
YY1AP1	mRNA.exons	6	5	1	5.75084e-07	2	8	4	2	2	0	0	0	0	1	0	0	0
AGO1	mRNA.exons	6	5	1	5.6342e-07	2	3	1	2	3	0	1	0	0	0	0	0	0
C7orf49	mRNA.exons	6	4	2	5.6342e-07	2	0	2	2	2	0	0	2	1	0	0	0	0
CCDC92	mRNA.exons	6	5	1	5.6342e-07	2	2	2	2	2	0	0	1	0	0	0	0	0
KIAA2026	mRNA.exons	6	5	1	5.6342e-07	2	3	3	2	2	0	0	1	0	0	0	0	0
N4BP2L2	mRNA.exons	6	5	1	5.6342e-07	2	6	3	2	3	1	0	0	0	0	0	0	0
TROVE2	mRNA.exons	6	5	1	5.6342e-07	2	5	2	2	2	0	0	0	0	1	0	0	0
CLNS1A	mRNA.exons	6	5	1	5.57356e-07	1	2	1	4	2	0	0	0	0	1	0	0	0
SNAP29	mRNA.exons	6	5	1	5.57356e-07	1	2	1	4	2	0	1	0	0	0	0	0	0
TMEM63A	mRNA.exons	6	4	2	5.57356e-07	1	2	1	0	2	0	1	0	1	0	0	0	0
SERPINB1	mRNA.exons	6	5	1	5.53042e-07	1	6	6	1	5	0	0	0	1	0	0	0	0
ASPH	mRNA.exons	6	5	1	5.52047e-07	1	3	1	2	3	0	0	0	0	1	0	0	0
KCNA3	mRNA.exons	6	5	1	5.52047e-07	1	2	2	2	3	0	1	0	0	0	0	0	0
VPS8	mRNA.exons	6	5	1	5.52047e-07	1	3	2	2	3	0	0	0	1	0	0	0	0
FGD4	mRNA.exons	6	5	1	5.51402e-07	1	5	1	4	2	0	0	1	0	0	0	0	0
CDC42	mRNA.exons	6	5	1	5.44369e-07	4	8	3	1	3	0	0	0	0	1	0	0	0
ZCCHC2	mRNA.exons	6	5	1	5.44369e-07	4	2	4	1	3	0	0	0	0	1	0	0	0
CDKN1B	mRNA.exons	6	5	1	5.41586e-07	1	2	2	4	1	1	0	0	0	0	0	0	0
TSPAN14	mRNA.exons	6	5	1	5.35632e-07	1	3	2	3	1	0	0	1	0	0	0	0	0
ZNF30	mRNA.exons	6	3	3	5.298e-07	1	0	1	0	1	1	0	1	0	1	0	0	0
ZDHHC18	mRNA.exons	6	5	1	5.28392e-07	1	5	3	2	1	1	0	0	0	0	0	0	0
DDX18	mRNA.exons	6	5	1	5.21004e-07	1	5	7	1	2	0	0	0	0	1	0	0	0
KCTD10	mRNA.exons	6	5	1	5.21004e-07	2	3	7	1	1	0	0	1	0	0	0	0	0
TBC1D14	mRNA.exons	6	5	1	5.21004e-07	2	4	7	1	3	0	0	0	0	1	0	0	0
HNRNPH3	mRNA.exons	6	4	2	5.04255e-07	0	1	6	1	3	0	2	4	0	0	0	0	0
NOTCH1	mRNA.exons	6	5	1	5.04255e-07	1	1	6	2	2	0	0	2	0	0	0	0	0
PRPF38B	mRNA.exons	6	4	2	5.04255e-07	1	1	6	0	1	0	1	1	0	0	0	0	0
EFCAB14	mRNA.exons	6	5	1	4.9747e-07	1	3	2	2	2	0	0	2	0	0	0	0	0
TBC1D8	mRNA.exons	6	5	1	4.9747e-07	1	2	1	2	2	1	0	0	0	0	0	0	0
ACTA2	mRNA.exons	6	5	1	4.96988e-07	2	1	7	1	5	0	0	0	1	0	0	0	0
ATP2B4	mRNA.exons	6	5	1	4.96988e-07	1	1	3	2	5	0	0	2	0	0	0	0	0
ORC2	mRNA.exons	6	5	1	4.96121e-07	3	2	5	1	4	0	0	1	0	0	0	0	0
WDR6	mRNA.exons	6	4	2	4.96121e-07	3	0	5	1	2	0	1	1	0	0	0	0	0
ASXL1	mRNA.exons	6	5	1	4.86759e-07	3	1	2	2	3	0	0	0	1	0	0	0	0
DIP2C	mRNA.exons	6	5	1	4.86759e-07	3	1	1	2	2	2	0	0	0	0	0	0	0
MANBA	mRNA.exons	6	5	1	4.86759e-07	3	1	1	4	1	0	0	1	0	0	0	0	0
SDF4	mRNA.exons	6	5	1	4.86759e-07	3	1	2	4	1	1	0	0	0	0	0	0	0
UNKL	mRNA.exons	6	4	2	4.86759e-07	3	1	2	0	1	0	1	1	0	0	0	0	0
KIAA0930	mRNA.exons	6	5	1	4.80969e-07	3	4	1	1	4	0	1	0	0	0	0	0	0
STX7	mRNA.exons	6	5	1	4.80969e-07	3	3	4	1	4	0	1	0	0	0	0	0	0
TBC1D20	mRNA.exons	6	5	1	4.75867e-07	1	4	1	2	1	0	0	0	1	0	0	0	0
GHITM	mRNA.exons	6	5	1	4.74312e-07	1	6	6	1	2	0	1	0	0	0	0	0	0
RNF40	mRNA.exons	6	5	1	4.74312e-07	1	5	6	1	3	0	0	1	0	0	0	0	0
SRSF8	mRNA.exons	6	5	1	4.74312e-07	2	3	6	1	3	2	0	0	0	0	0	0	0
INF2	mRNA.exons	6	5	1	4.67045e-07	1	6	1	1	5	0	0	1	0	0	0	0	0
TADA2A	mRNA.exons	6	5	1	4.67045e-07	1	3	2	1	5	0	0	1	0	0	0	0	0
CKAP5	mRNA.exons	6	5	1	4.57563e-07	2	1	5	5	4	0	1	0	0	0	0	0	0
FAM49B	mRNA.exons	6	5	1	4.57563e-07	1	1	5	4	4	0	1	0	0	0	0	0	0
HOMER3	mRNA.exons	6	5	1	4.57563e-07	2	1	5	1	5	1	0	0	0	0	0	0	0
MCUR1	mRNA.exons	6	5	1	4.56816e-07	3	3	2	1	1	0	0	0	1	0	0	0	0
MYO5A	mRNA.exons	6	5	1	4.56816e-07	3	5	4	1	2	0	1	0	0	0	0	0	0
RASGRP1	mRNA.exons	6	4	2	4.56816e-07	3	0	3	1	2	2	0	0	0	1	0	0	0
P4HB	mRNA.exons	6	5	1	4.51772e-07	1	6	5	1	4	0	1	0	0	0	0	0	0
A2M	mRNA.exons	6	5	1	4.42411e-07	1	1	4	3	4	1	0	0	0	0	0	0	0
APLP2	mRNA.exons	6	5	1	4.42411e-07	1	1	4	2	4	0	0	1	0	0	0	0	0
KDM3A	mRNA.exons	6	5	1	4.42411e-07	1	1	1	3	4	0	0	0	0	1	0	0	0
WDR59	mRNA.exons	6	5	1	4.42411e-07	3	1	2	1	4	0	1	0	0	0	0	0	0
CCT3	mRNA.exons	6	5	1	4.2762e-07	1	5	5	1	1	0	0	1	0	0	0	0	0
CHMP1B	mRNA.exons	6	5	1	4.2762e-07	1	3	5	1	1	1	0	0	0	0	0	0	0
GPD2	mRNA.exons	6	5	1	4.2762e-07	1	3	5	1	1	0	0	0	0	1	0	0	0
IQSEC1	mRNA.exons	6	5	1	4.2762e-07	1	5	5	1	3	0	0	1	0	0	0	0	0
KMT5B	mRNA.exons	6	5	1	4.2762e-07	1	2	5	1	2	2	0	0	0	0	0	0	0
KTN1	mRNA.exons	6	5	1	4.2762e-07	1	2	5	1	2	0	1	0	0	0	0	0	0
RCOR3	mRNA.exons	6	4	2	4.2762e-07	1	0	5	1	1	1	2	0	0	0	0	0	0
TUBA1A	mRNA.exons	6	5	1	4.2762e-07	2	2	5	1	2	1	0	0	0	0	0	0	0
EMG1	mRNA.exons	6	4	2	4.18258e-07	1	1	3	1	0	0	0	0	1	1	0	0	0
KIDINS220	mRNA.exons	6	5	1	4.18258e-07	5	1	1	1	2	0	0	0	0	1	0	0	0
PCNA	mRNA.exons	6	4	2	4.18258e-07	0	1	1	1	2	0	0	0	1	1	0	0	0
PEAR1	mRNA.exons	6	4	2	4.18258e-07	0	1	1	1	1	0	3	0	2	0	0	0	0
TAP1	mRNA.exons	6	5	1	4.18258e-07	3	1	3	1	1	0	0	0	1	0	0	0	0
TCF7L2	mRNA.exons	6	5	1	4.18258e-07	2	1	5	1	2	0	1	0	0	0	0	0	0
TNIP2	mRNA.exons	6	4	2	4.18258e-07	0	1	3	1	1	1	0	1	0	0	0	0	0
GBA2	mRNA.exons	6	4	2	4.12467e-07	1	0	4	1	4	0	0	0	2	1	0	0	0
MCM5	mRNA.exons	6	5	1	4.12467e-07	1	2	1	1	4	0	0	0	0	1	0	0	0
MUC16	mRNA.exons	6	5	1	4.12467e-07	1	1	4	1	4	0	0	0	2	0	0	0	0
ORAI2	mRNA.exons	6	4	2	4.12467e-07	1	0	2	1	4	0	1	0	0	1	0	0	0
RUBCN	mRNA.exons	6	5	1	4.12467e-07	2	5	1	1	4	1	0	0	0	0	0	0	0
SLC6A6	mRNA.exons	6	5	1	4.12467e-07	1	5	3	1	4	0	0	0	0	2	0	0	0
ZBTB22	mRNA.exons	6	5	1	4.12467e-07	2	1	1	1	4	0	0	1	0	0	0	0	0
CCNG2	mRNA.exons	6	5	1	4.10871e-07	1	1	4	3	3	0	1	0	0	0	0	0	0
AL512380.2	lncRNA.exons	6	5	1	3.99206e-07	2	1	2	2	2	1	0	0	0	0	0	0	0
CAMTA2	mRNA.exons	6	5	1	3.99206e-07	2	1	2	4	1	0	0	0	1	0	0	0	0
EPRS	mRNA.exons	6	5	1	3.99206e-07	2	1	3	2	1	0	1	0	0	0	0	0	0
SLC8A1	mRNA.exons	6	5	1	3.99206e-07	2	1	1	3	3	0	0	0	0	1	0	0	0
GRIPAP1	mRNA.exons	6	5	1	3.87833e-07	1	1	3	2	3	0	1	0	0	0	0	0	0
MAP7	mRNA.exons	6	5	1	3.87833e-07	1	1	2	2	3	0	0	0	0	1	0	0	0
ARMC8	mRNA.exons	6	5	1	3.80927e-07	1	3	4	1	1	0	0	1	0	0	0	0	0
BEND2	mRNA.exons	6	5	1	3.80927e-07	1	2	4	1	2	0	0	0	0	1	0	0	0
NRBP1	mRNA.exons	6	5	1	3.80927e-07	1	1	4	1	1	0	0	0	0	1	0	0	0
NSD3	mRNA.exons	6	5	1	3.80927e-07	2	2	4	1	2	0	0	0	0	1	0	0	0
RAC1	mRNA.exons	6	5	1	3.80927e-07	2	9	4	1	2	0	1	0	0	0	0	0	0
RAD54L2	mRNA.exons	6	5	1	3.80927e-07	2	1	4	1	2	0	0	0	0	1	0	0	0
SARS	mRNA.exons	6	5	1	3.80927e-07	2	3	4	1	3	0	0	0	0	3	0	0	0
ST6GAL1	mRNA.exons	6	5	1	3.80927e-07	1	2	4	1	2	0	0	0	0	1	0	0	0
AC078777.1	lncRNA.exons	6	5	1	3.69263e-07	2	1	3	1	3	0	0	1	0	0	0	0	0
AHCY	mRNA.exons	6	5	1	3.69263e-07	2	3	2	1	3	0	0	0	1	0	0	0	0
CERS3	mRNA.exons	6	5	1	3.69263e-07	2	1	2	1	2	0	0	1	0	0	0	0	0
CSF1R	mRNA.exons	6	5	1	3.69263e-07	2	3	2	1	1	0	0	0	1	0	0	0	0
DCTN4	mRNA.exons	6	5	1	3.69263e-07	2	4	2	1	1	1	0	0	0	0	0	0	0
FAM110A	mRNA.exons	6	5	1	3.69263e-07	2	2	3	1	3	0	3	0	0	0	0	0	0
FAM20A	mRNA.exons	6	4	2	3.69263e-07	2	0	2	1	1	0	0	1	1	0	0	0	0
HNRNPL	mRNA.exons	6	5	1	3.69263e-07	2	2	1	1	3	1	0	0	0	0	0	0	0
KIF7	mRNA.exons	6	5	1	3.69263e-07	2	1	2	1	3	0	0	1	0	0	0	0	0
MAP2K7	mRNA.exons	6	5	1	3.69263e-07	2	1	2	1	1	0	1	0	0	0	0	0	0
MTRNR2L7	mRNA.exons	6	5	1	3.69263e-07	2	2	2	1	2	0	0	1	0	0	0	0	0
NUDT16L1	mRNA.exons	6	5	1	3.69263e-07	2	2	1	1	1	0	1	0	0	0	0	0	0
PBRM1	mRNA.exons	6	5	1	3.69263e-07	2	3	1	1	1	0	0	0	0	1	0	0	0
PKP4	mRNA.exons	6	5	1	3.69263e-07	2	4	2	1	2	1	0	0	0	0	0	0	0
RHOBTB2	mRNA.exons	6	5	1	3.69263e-07	2	3	2	1	2	0	0	1	0	0	0	0	0
SLC1A5	mRNA.exons	6	5	1	3.69263e-07	2	1	1	1	3	3	0	0	0	0	0	0	0
SNX18	mRNA.exons	6	5	1	3.69263e-07	2	4	3	1	2	0	1	0	0	0	0	0	0
SPECC1L	mRNA.exons	6	5	1	3.69263e-07	2	2	1	1	2	0	0	1	0	0	0	0	0
UBR1	mRNA.exons	6	5	1	3.69263e-07	2	1	2	1	2	1	0	0	0	0	0	0	0
UNC13D	mRNA.exons	6	5	1	3.69263e-07	2	4	3	1	3	0	0	1	0	0	0	0	0
XIAP	mRNA.exons	6	5	1	3.69263e-07	2	1	3	1	2	0	1	0	0	0	0	0	0
ATP1A1	mRNA.exons	6	5	1	3.64178e-07	1	1	3	5	2	1	0	0	0	0	0	0	0
STARD9	mRNA.exons	6	5	1	3.64178e-07	1	1	3	2	1	0	0	1	0	0	0	0	0
TWF2	mRNA.exons	6	5	1	3.64178e-07	1	1	3	2	2	0	0	1	0	0	0	0	0
UGP2	mRNA.exons	6	5	1	3.64178e-07	1	1	3	3	1	0	0	0	1	0	0	0	0
WHAMM	mRNA.exons	6	5	1	3.64178e-07	1	1	3	3	1	0	0	0	0	1	0	0	0
CLASP1	mRNA.exons	6	5	1	3.5789e-07	1	4	2	1	3	1	0	0	0	0	0	0	0
CNOT3	mRNA.exons	6	5	1	3.5789e-07	1	2	3	1	3	1	0	0	0	0	0	0	0
CORO1B	mRNA.exons	6	5	1	3.5789e-07	1	2	1	1	3	0	0	0	0	1	0	0	0
DNAH1	mRNA.exons	6	5	1	3.5789e-07	1	1	1	1	3	1	0	0	0	0	0	0	0
DNAJA2	mRNA.exons	6	5	1	3.5789e-07	1	2	3	1	3	0	0	0	1	0	0	0	0
EPC1	mRNA.exons	6	5	1	3.5789e-07	1	4	2	1	3	0	0	0	1	0	0	0	0
RAB3IP	mRNA.exons	6	5	1	3.5789e-07	1	1	3	1	3	0	1	0	0	0	0	0	0
TCF4	mRNA.exons	6	5	1	3.5789e-07	1	1	1	1	3	0	0	0	0	1	0	0	0
TRAPPC9	mRNA.exons	6	5	1	3.5789e-07	1	2	1	1	3	0	1	0	0	0	0	0	0
ATF4	mRNA.exons	6	5	1	3.34235e-07	1	7	3	1	1	0	1	0	0	0	0	0	0
KHNYN	mRNA.exons	6	5	1	3.34235e-07	1	3	3	1	1	0	0	0	1	0	0	0	0
MAML3	mRNA.exons	6	5	1	3.34235e-07	1	3	3	1	1	0	0	0	1	0	0	0	0
MSL1	mRNA.exons	6	5	1	3.34235e-07	1	2	3	1	1	1	0	0	0	0	0	0	0
RAPH1	mRNA.exons	6	5	1	3.34235e-07	1	1	3	1	1	0	0	0	1	0	0	0	0
RCC1L	mRNA.exons	6	4	2	3.34235e-07	1	0	3	1	1	2	0	0	2	0	0	0	0
SGK1	mRNA.exons	6	5	1	3.34235e-07	1	2	3	1	1	0	1	0	0	0	0	0	0
TMEM170B	mRNA.exons	6	5	1	3.34235e-07	1	2	3	1	1	0	0	0	2	0	0	0	0
USP33	mRNA.exons	6	5	1	3.34235e-07	1	6	3	1	2	0	1	0	0	0	0	0	0
TSG101	mRNA.exons	6	5	1	3.33256e-07	1	1	1	2	2	0	0	0	0	1	0	0	0
USB1	mRNA.exons	6	5	1	3.33256e-07	1	1	2	2	2	1	0	0	0	0	0	0	0
VTI1A	mRNA.exons	6	5	1	3.33256e-07	1	1	2	2	2	1	0	0	0	0	0	0	0
IBTK	mRNA.exons	6	5	1	3.17486e-07	1	1	2	3	1	0	1	0	0	0	0	0	0
TP53INP2	mRNA.exons	6	5	1	3.17486e-07	1	1	2	4	1	0	0	1	0	0	0	0	0
ZC3H18	mRNA.exons	6	5	1	3.17486e-07	1	1	2	3	1	1	0	0	0	0	0	0	0
MTMR1	mRNA.exons	6	5	1	3.11654e-07	1	1	1	2	1	0	0	0	0	1	0	0	0
OXCT1-AS1	lncRNA.exons	6	4	2	3.11654e-07	1	1	1	0	1	1	0	1	0	0	0	0	0
SHH	mRNA.exons	6	4	2	3.11654e-07	1	1	1	0	1	0	2	0	0	2	0	0	0
SLC2A1	mRNA.exons	6	4	2	3.11654e-07	1	1	1	0	1	1	0	0	0	2	0	0	0
YAF2	mRNA.exons	6	5	1	3.11654e-07	1	1	1	2	1	1	0	0	0	0	0	0	0
CREB1	mRNA.exons	6	5	1	3.03312e-07	1	3	2	1	2	1	0	0	0	0	0	0	0
NACAD	mRNA.exons	6	4	2	3.03312e-07	1	0	2	1	2	1	0	0	0	1	0	0	0
NARF	mRNA.exons	6	5	1	3.03312e-07	1	1	2	1	2	0	0	1	0	0	0	0	0
RNF6	mRNA.exons	6	5	1	3.03312e-07	1	3	2	1	2	0	0	0	1	0	0	0	0
TNFAIP8L2	mRNA.exons	6	5	1	3.03312e-07	1	2	2	1	2	0	0	0	0	1	0	0	0
TSPOAP1-AS1	lncRNA.exons	6	4	2	3.03312e-07	1	0	1	1	2	0	1	0	0	1	0	0	0
COQ8A	mRNA.exons	6	5	1	2.87542e-07	1	2	2	1	1	0	0	0	0	1	0	0	0
HCCAT5	lncRNA.exons	6	5	1	2.87542e-07	1	1	2	1	1	1	0	0	0	0	0	0	0
LRP5	mRNA.exons	6	4	2	2.87542e-07	1	0	2	1	1	1	0	1	0	0	0	0	0
MBD1	mRNA.exons	6	5	1	2.87542e-07	1	1	2	1	1	0	0	0	1	0	0	0	0
OSER1	mRNA.exons	6	5	1	2.87542e-07	1	1	2	1	1	0	0	0	0	1	0	0	0
TBC1D9B	mRNA.exons	6	5	1	2.87542e-07	1	2	2	1	1	0	0	0	0	1	0	0	0
ZPR1	mRNA.exons	6	5	1	2.87542e-07	1	2	2	1	1	0	0	0	0	1	0	0	0
AL035681.1	lncRNA.exons	6	4	2	2.8171e-07	1	0	1	1	1	1	0	2	0	0	0	0	0
CD2BP2	mRNA.exons	6	4	2	2.8171e-07	1	0	1	1	1	0	0	1	0	1	0	0	0
CTSH	mRNA.exons	6	4	2	2.8171e-07	1	0	1	1	1	0	0	1	1	0	0	0	0
KCMF1	mRNA.exons	6	5	1	2.8171e-07	1	2	1	1	1	1	0	0	0	0	0	0	0
MUC17	mRNA.exons	6	4	2	2.8171e-07	1	0	1	1	1	2	0	0	0	1	0	0	0
TPST2	mRNA.exons	6	5	1	2.8171e-07	1	2	1	1	1	0	0	0	0	1	0	0	0
EEF2	mRNA.exons	5	5	0	9.52526e-06	44	52	102	70	78	0	0	0	0	0	0	0	0
IGF2	mRNA.exons	5	5	0	6.47891e-06	37	24	69	20	59	0	0	0	0	0	0	0	0
BCL2L1	mRNA.exons	5	5	0	5.82472e-06	24	40	95	15	50	0	0	0	0	0	0	0	0
RIOK3	mRNA.exons	5	5	0	5.04809e-06	6	25	58	13	43	0	0	0	0	0	0	0	0
GNAS	mRNA.exons	5	5	0	4.58451e-06	16	45	42	28	42	0	0	0	0	0	0	0	0
MAP3K7CL	mRNA.exons	5	5	0	4.10894e-06	10	23	44	31	32	0	0	0	0	0	0	0	0
RPS11	mRNA.exons	5	5	0	3.64201e-06	18	26	39	37	27	0	0	0	0	0	0	0	0
RPL8	mRNA.exons	5	5	0	3.54863e-06	15	21	38	27	21	0	0	0	0	0	0	0	0
ADIPOR1	mRNA.exons	5	5	0	3.10652e-06	13	21	34	8	21	0	0	0	0	0	0	0	0
RPL11	mRNA.exons	5	5	0	2.89493e-06	13	32	31	27	24	0	0	0	0	0	0	0	0
SESN3	mRNA.exons	5	5	0	2.72887e-06	4	12	26	11	25	0	0	0	0	0	0	0	0
CD52	mRNA.exons	5	4	1	2.7182e-06	0	7	5	7	5	0	1	0	0	0	0	0	0
AGTPBP1	mRNA.exons	5	4	1	2.68921e-06	0	6	3	8	9	0	1	0	0	0	0	0	0
COTL1	mRNA.exons	5	5	0	2.62659e-06	15	28	18	16	18	0	0	0	0	0	0	0	0
RPS14	mRNA.exons	5	5	0	2.42801e-06	10	17	26	21	19	0	0	0	0	0	0	0	0
HCLS1	mRNA.exons	5	5	0	2.33462e-06	7	13	25	11	18	0	0	0	0	0	0	0	0
NET1	mRNA.exons	5	3	2	2.32989e-06	0	1	3	6	0	0	1	0	1	0	0	0	0
RPL32	mRNA.exons	5	4	1	2.32989e-06	0	6	9	6	4	0	0	0	2	0	0	0	0
CA2	mRNA.exons	5	5	0	2.29225e-06	5	22	12	10	21	0	0	0	0	0	0	0	0
HSPA8	mRNA.exons	5	5	0	2.27638e-06	13	14	23	7	12	0	0	0	0	0	0	0	0
DDX6	mRNA.exons	5	5	0	2.24124e-06	8	10	24	14	15	0	0	0	0	0	0	0	0
SHOC2	mRNA.exons	5	5	0	2.24124e-06	3	8	24	8	8	0	0	0	0	0	0	0	0
SNX3	mRNA.exons	5	5	0	2.24124e-06	10	15	24	14	15	0	0	0	0	0	0	0	0
RNF44	mRNA.exons	5	4	1	2.24101e-06	0	5	7	6	4	0	1	0	0	0	0	0	0
ZNF292	mRNA.exons	5	4	1	2.24101e-06	0	5	4	7	5	0	0	0	1	0	0	0	0
LYN	mRNA.exons	5	5	0	2.14785e-06	8	19	23	9	13	0	0	0	0	0	0	0	0
RPS5	mRNA.exons	5	5	0	2.10127e-06	12	15	21	17	16	0	0	0	0	0	0	0	0
PRRC2C	mRNA.exons	5	5	0	2.07394e-06	7	10	19	9	19	0	0	0	0	0	0	0	0
SIAH2	mRNA.exons	5	5	0	1.96479e-06	12	11	21	3	18	0	0	0	0	0	0	0	0
JUND	mRNA.exons	5	5	0	1.96108e-06	4	11	21	10	9	0	0	0	0	0	0	0	0
KMT2D	mRNA.exons	5	5	0	1.96108e-06	4	8	21	6	15	0	0	0	0	0	0	0	0
RPS6	mRNA.exons	5	5	0	1.96108e-06	7	10	21	15	9	0	0	0	0	0	0	0	0
CELF2	mRNA.exons	5	4	1	1.94157e-06	0	9	19	5	10	0	1	0	0	0	0	0	0
UBASH3B	mRNA.exons	5	4	1	1.94157e-06	1	5	0	5	4	0	0	0	1	0	0	0	0
RPS12	mRNA.exons	5	5	0	1.8677e-06	3	10	20	24	15	0	0	0	0	0	0	0	0
RPL13	mRNA.exons	5	5	0	1.85563e-06	3	15	12	13	17	0	0	0	0	0	0	0	0
CANX	mRNA.exons	5	4	1	1.79281e-06	0	4	3	7	1	0	0	0	1	0	0	0	0
FRMD4B	mRNA.exons	5	3	2	1.79281e-06	0	4	0	4	4	0	1	0	0	2	0	0	0
ARAP1	mRNA.exons	5	5	0	1.77431e-06	7	4	19	6	10	0	0	0	0	0	0	0	0
MBP	mRNA.exons	5	5	0	1.77431e-06	5	13	19	9	11	0	0	0	0	0	0	0	0
RAB11A	mRNA.exons	5	5	0	1.77431e-06	2	25	19	10	12	0	0	0	0	0	0	0	0
STK4	mRNA.exons	5	5	0	1.77431e-06	3	15	19	18	9	0	0	0	0	0	0	0	0
ITIH1	mRNA.exons	5	2	3	1.76899e-06	0	0	0	4	1	0	1	2	0	2	0	0	0
MYBL2	mRNA.exons	5	2	3	1.76899e-06	2	0	2	0	0	0	1	2	1	0	0	0	0
RNF24	mRNA.exons	5	3	2	1.76899e-06	0	6	5	1	0	0	0	2	0	2	0	0	0
STK17A	mRNA.exons	5	4	1	1.76899e-06	0	5	3	5	1	0	0	2	0	0	0	0	0
PREX1	mRNA.exons	5	5	0	1.75106e-06	10	14	18	17	16	0	0	0	0	0	0	0	0
RPL23	mRNA.exons	5	5	0	1.75106e-06	10	11	15	14	7	0	0	0	0	0	0	0	0
RPS21	mRNA.exons	5	5	0	1.74648e-06	7	18	9	19	16	0	0	0	0	0	0	0	0
CD37	mRNA.exons	5	5	0	1.68093e-06	1	10	18	12	12	0	0	0	0	0	0	0	0
PCGF5	mRNA.exons	5	5	0	1.68093e-06	8	25	18	12	9	0	0	0	0	0	0	0	0
RSU1	mRNA.exons	5	5	0	1.68093e-06	1	23	18	2	16	0	0	0	0	0	0	0	0
ANXA6	mRNA.exons	5	5	0	1.63732e-06	3	10	6	15	15	0	0	0	0	0	0	0	0
IKZF1	mRNA.exons	5	5	0	1.63732e-06	6	12	13	8	15	0	0	0	0	0	0	0	0
RPL35	mRNA.exons	5	5	0	1.63732e-06	4	7	12	16	15	0	0	0	0	0	0	0	0
HCK	mRNA.exons	5	5	0	1.58754e-06	2	9	17	8	5	0	0	0	0	0	0	0	0
RHOA	mRNA.exons	5	5	0	1.58754e-06	9	27	17	16	10	0	0	0	0	0	0	0	0
UBXN6	mRNA.exons	5	5	0	1.58754e-06	4	5	17	4	15	0	0	0	0	0	0	0	0
AKNA	mRNA.exons	5	5	0	1.57595e-06	9	10	12	10	9	0	0	0	0	0	0	0	0
SFPQ	mRNA.exons	5	5	0	1.57595e-06	9	4	4	5	7	0	0	0	0	0	0	0	0
ANP32B	mRNA.exons	5	4	1	1.55326e-06	0	8	5	4	8	0	1	0	0	0	0	0	0
CYBA	mRNA.exons	5	4	1	1.55326e-06	0	4	3	4	1	0	1	0	0	0	0	0	0
EPAS1	mRNA.exons	5	5	0	1.55326e-06	5	4	18	4	5	0	0	0	0	0	0	0	0
KAT2B	mRNA.exons	5	5	0	1.55326e-06	6	20	23	4	14	0	0	0	0	0	0	0	0
LPIN2	mRNA.exons	5	5	0	1.55326e-06	4	10	7	4	20	0	0	0	0	0	0	0	0
MPEG1	mRNA.exons	5	4	1	1.55326e-06	1	4	4	4	0	0	0	2	0	0	0	0	0
SNRNP200	mRNA.exons	5	5	0	1.55326e-06	3	4	18	4	5	0	0	0	0	0	0	0	0
CORO1A	mRNA.exons	5	5	0	1.49416e-06	4	11	16	9	10	0	0	0	0	0	0	0	0
FURIN	mRNA.exons	5	5	0	1.49416e-06	1	7	16	4	6	0	0	0	0	0	0	0	0
RPL7A	mRNA.exons	5	5	0	1.49416e-06	6	10	16	9	8	0	0	0	0	0	0	0	0
RPS20	mRNA.exons	5	5	0	1.49416e-06	7	14	16	20	10	0	0	0	0	0	0	0	0
PPP1R12A	mRNA.exons	5	5	0	1.41901e-06	3	8	13	5	13	0	0	0	0	0	0	0	0
QKI	mRNA.exons	5	5	0	1.41901e-06	5	11	8	8	13	0	0	0	0	0	0	0	0
ADRB1	mRNA.exons	5	5	0	1.40085e-06	8	8	7	4	10	0	0	0	0	0	0	0	0
ATP5B	mRNA.exons	5	5	0	1.40085e-06	8	4	12	8	8	0	0	0	0	0	0	0	0
RPL13A	mRNA.exons	5	5	0	1.40085e-06	8	11	11	10	8	0	0	0	0	0	0	0	0
UCP2	mRNA.exons	5	5	0	1.40085e-06	8	13	13	9	9	0	0	0	0	0	0	0	0
FAM129A	mRNA.exons	5	5	0	1.40077e-06	2	12	15	7	8	0	0	0	0	0	0	0	0
FAM13B	mRNA.exons	5	5	0	1.40077e-06	1	19	15	13	5	0	0	0	0	0	0	0	0
PCBP2	mRNA.exons	5	5	0	1.40077e-06	1	7	15	7	8	0	0	0	0	0	0	0	0
RPLP1	mRNA.exons	5	5	0	1.40077e-06	4	12	15	13	12	0	0	0	0	0	0	0	0
TAB2	mRNA.exons	5	5	0	1.40077e-06	6	16	15	4	4	0	0	0	0	0	0	0	0
ARRDC3	mRNA.exons	5	4	1	1.3446e-06	0	3	1	8	8	0	1	0	0	0	0	0	0
CAPNS1	mRNA.exons	5	4	1	1.3446e-06	0	3	8	6	5	0	1	0	0	0	0	0	0
EXOC6B	mRNA.exons	5	4	1	1.3446e-06	2	3	2	6	0	0	0	0	1	0	0	0	0
FGD3	mRNA.exons	5	4	1	1.3446e-06	8	3	8	0	5	0	1	0	0	0	0	0	0
KLF2	mRNA.exons	5	4	1	1.3446e-06	0	3	7	4	3	0	0	0	1	0	0	0	0
KLF3	mRNA.exons	5	4	1	1.3446e-06	0	3	8	8	9	0	0	0	2	0	0	0	0
TF	mRNA.exons	5	3	2	1.3446e-06	0	3	0	4	2	0	1	0	0	1	0	0	0
ZBTB38	mRNA.exons	5	3	2	1.3446e-06	0	3	3	1	0	0	2	0	2	0	0	0	0
ZEB1	mRNA.exons	5	3	2	1.3446e-06	0	3	9	10	0	1	1	0	0	0	0	0	0
ZMYM6	mRNA.exons	5	5	0	1.3446e-06	16	3	13	13	10	0	0	0	0	0	0	0	0
ZNF638	mRNA.exons	5	4	1	1.3446e-06	0	3	3	4	3	0	1	0	0	0	0	0	0
MNDA	mRNA.exons	5	5	0	1.30986e-06	3	14	10	8	12	0	0	0	0	0	0	0	0
PTPRA	mRNA.exons	5	5	0	1.30986e-06	4	24	14	14	12	0	0	0	0	0	0	0	0
RPL38	mRNA.exons	5	5	0	1.30986e-06	5	9	13	10	12	0	0	0	0	0	0	0	0
STRADB	mRNA.exons	5	5	0	1.30986e-06	1	11	16	3	12	0	0	0	0	0	0	0	0
LSP1	mRNA.exons	5	5	0	1.30739e-06	3	13	14	14	10	0	0	0	0	0	0	0	0
MAT2B	mRNA.exons	5	5	0	1.30739e-06	1	5	14	7	1	0	0	0	0	0	0	0	0
MIDN	mRNA.exons	5	5	0	1.30739e-06	2	6	14	6	6	0	0	0	0	0	0	0	0
RPL18	mRNA.exons	5	5	0	1.30739e-06	2	8	14	10	9	0	0	0	0	0	0	0	0
SF1	mRNA.exons	5	5	0	1.30739e-06	4	9	14	5	5	0	0	0	0	0	0	0	0
BIRC6	mRNA.exons	5	5	0	1.22574e-06	7	3	9	4	9	0	0	0	0	0	0	0	0
EEF1A1	mRNA.exons	5	5	0	1.22574e-06	7	8	12	12	11	0	0	0	0	0	0	0	0
IGHM	mRNA.exons	5	5	0	1.22574e-06	7	5	13	8	7	0	0	0	0	0	0	0	0
STAT6	mRNA.exons	5	5	0	1.22574e-06	7	5	13	4	4	0	0	0	0	0	0	0	0
VASP	mRNA.exons	5	5	0	1.22574e-06	7	13	13	6	6	0	0	0	0	0	0	0	0
YWHAE	mRNA.exons	5	5	0	1.22574e-06	7	14	6	6	2	0	0	0	0	0	0	0	0
ALAS2	mRNA.exons	5	5	0	1.214e-06	5	10	13	2	15	0	0	0	0	0	0	0	0
IFITM2	mRNA.exons	5	5	0	1.214e-06	2	13	13	6	8	0	0	0	0	0	0	0	0
NUCKS1	mRNA.exons	5	5	0	1.214e-06	4	5	13	6	10	0	0	0	0	0	0	0	0
PGRMC1	mRNA.exons	5	5	0	1.214e-06	1	11	13	8	5	0	0	0	0	0	0	0	0
PTPRC	mRNA.exons	5	5	0	1.214e-06	1	8	13	13	6	0	0	0	0	0	0	0	0
STK17B	mRNA.exons	5	5	0	1.214e-06	5	18	13	12	5	0	0	0	0	0	0	0	0
ARID1A	mRNA.exons	5	5	0	1.2007e-06	5	6	10	10	11	0	0	0	0	0	0	0	0
CYFIP2	mRNA.exons	5	5	0	1.2007e-06	4	15	10	15	11	0	0	0	0	0	0	0	0
ITGB1	mRNA.exons	5	5	0	1.2007e-06	2	18	7	7	11	0	0	0	0	0	0	0	0
PRRC2B	mRNA.exons	5	5	0	1.2007e-06	4	8	12	4	11	0	0	0	0	0	0	0	0
RPS3	mRNA.exons	5	5	0	1.2007e-06	4	12	11	7	11	0	0	0	0	0	0	0	0
TBL1XR1	mRNA.exons	5	5	0	1.2007e-06	5	4	17	3	11	0	0	0	0	0	0	0	0
ATP5L	mRNA.exons	5	5	0	1.16494e-06	8	4	2	3	2	0	0	0	0	0	0	0	0
CAPZA1	mRNA.exons	5	4	1	1.16494e-06	0	5	2	3	2	0	1	0	0	0	0	0	0
CAVIN1	mRNA.exons	5	5	0	1.16494e-06	5	4	17	3	3	0	0	0	0	0	0	0	0
CNOT9	mRNA.exons	5	4	1	1.16494e-06	0	3	2	3	2	0	0	0	0	2	0	0	0
CTR9	mRNA.exons	5	4	1	1.16494e-06	0	3	2	3	6	0	1	0	0	0	0	0	0
DYNLL2	mRNA.exons	5	5	0	1.16494e-06	6	7	15	3	8	0	0	0	0	0	0	0	0
GRB10	mRNA.exons	5	4	1	1.16494e-06	0	4	3	3	2	0	0	0	1	0	0	0	0
KIAA0513	mRNA.exons	5	4	1	1.16494e-06	0	5	2	3	4	0	0	2	0	0	0	0	0
LDHB	mRNA.exons	5	4	1	1.16494e-06	0	7	10	3	4	0	0	0	1	0	0	0	0
MAML2	mRNA.exons	5	4	1	1.16494e-06	0	3	4	3	1	0	0	0	2	0	0	0	0
NADK	mRNA.exons	5	4	1	1.16494e-06	0	5	4	3	6	0	0	2	0	0	0	0	0
RNPEPL1	mRNA.exons	5	4	1	1.16494e-06	0	7	6	3	9	0	2	0	0	0	0	0	0
SLC2A3	mRNA.exons	5	4	1	1.16494e-06	5	6	4	3	0	0	0	0	1	0	0	0	0
SLC5A1	mRNA.exons	5	3	2	1.16494e-06	1	0	0	3	1	0	0	0	1	4	0	0	0
SRC	mRNA.exons	5	4	1	1.16494e-06	0	3	3	3	2	0	0	0	0	2	0	0	0
SUSD1	mRNA.exons	5	4	1	1.16494e-06	0	12	4	3	1	0	1	0	0	0	0	0	0
TBC1D1	mRNA.exons	5	4	1	1.16494e-06	0	6	2	3	7	0	0	0	1	0	0	0	0
TP53INP1	mRNA.exons	5	4	1	1.16494e-06	0	4	4	3	3	0	0	0	1	0	0	0	0
VDAC3	mRNA.exons	5	4	1	1.16494e-06	0	8	1	3	1	0	1	0	0	0	0	0	0
WASF2	mRNA.exons	5	5	0	1.16494e-06	1	3	10	3	11	0	0	0	0	0	0	0	0
ZBTB44	mRNA.exons	5	4	1	1.16494e-06	1	7	6	3	0	0	0	0	1	0	0	0	0
BRD4	mRNA.exons	5	5	0	1.12062e-06	7	6	12	2	9	0	0	0	0	0	0	0	0
CDC42SE1	mRNA.exons	5	5	0	1.12062e-06	3	12	12	8	5	0	0	0	0	0	0	0	0
GIMAP4	mRNA.exons	5	5	0	1.12062e-06	3	4	12	7	2	0	0	0	0	0	0	0	0
HNRNPA2B1	mRNA.exons	5	5	0	1.12062e-06	4	7	12	8	8	0	0	0	0	0	0	0	0
HNRNPU	mRNA.exons	5	5	0	1.12062e-06	3	9	12	9	8	0	0	0	0	0	0	0	0
NAP1L4	mRNA.exons	5	5	0	1.12062e-06	2	3	12	5	3	0	0	0	0	0	0	0	0
RPL30	mRNA.exons	5	5	0	1.12062e-06	5	11	12	16	6	0	0	0	0	0	0	0	0
SLTM	mRNA.exons	5	5	0	1.12062e-06	2	8	12	4	10	0	0	0	0	0	0	0	0
TOP1	mRNA.exons	5	5	0	1.12062e-06	4	6	12	8	7	0	0	0	0	0	0	0	0
ALDOB	mRNA.exons	5	2	3	1.09606e-06	0	2	0	0	1	0	2	0	2	1	0	0	0
DTX3L	mRNA.exons	5	4	1	1.09606e-06	0	4	4	4	2	0	0	0	0	1	0	0	0
EHD3	mRNA.exons	5	4	1	1.09606e-06	0	9	5	5	4	0	0	0	0	1	0	0	0
G6PD	mRNA.exons	5	4	1	1.09606e-06	0	3	5	4	4	0	0	0	0	1	0	0	0
ITGB7	mRNA.exons	5	2	3	1.09606e-06	0	2	1	0	0	0	3	2	0	1	0	0	0
MAP1LC3A	mRNA.exons	5	1	4	1.09606e-06	0	0	1	0	0	0	1	1	1	1	0	0	0
MAPRE2	mRNA.exons	5	4	1	1.09606e-06	0	5	8	8	3	0	0	0	0	1	0	0	0
MEGF10	mRNA.exons	5	0	5	1.09606e-06	0	0	0	0	0	1	2	1	1	1	0	0	0
MYO1G	mRNA.exons	5	4	1	1.09606e-06	0	5	6	10	8	0	0	0	0	1	0	0	0
NCKAP1	mRNA.exons	5	4	1	1.09606e-06	0	3	2	3	2	0	0	0	0	1	0	0	0
PIP5K1A	mRNA.exons	5	3	2	1.09606e-06	1	0	1	3	0	0	1	0	0	1	0	0	0
PRR14L	mRNA.exons	5	3	2	1.09606e-06	0	1	6	3	0	0	1	0	0	1	0	0	0
PTPRE	mRNA.exons	5	4	1	1.09606e-06	0	6	4	4	3	0	0	0	0	1	0	0	0
REPS2	mRNA.exons	5	4	1	1.09606e-06	0	3	6	3	2	0	0	0	0	1	0	0	0
TMEM165	mRNA.exons	5	4	1	1.09606e-06	0	5	2	3	3	0	0	0	0	1	0	0	0
UBN1	mRNA.exons	5	4	1	1.09606e-06	0	6	6	4	4	0	0	0	0	1	0	0	0
C11orf58	mRNA.exons	5	5	0	1.09155e-06	1	7	5	4	10	0	0	0	0	0	0	0	0
CNN2	mRNA.exons	5	5	0	1.09155e-06	5	15	11	15	10	0	0	0	0	0	0	0	0
PHKB	mRNA.exons	5	4	1	1.09155e-06	0	14	9	3	10	0	0	1	0	0	0	0	0
ROCK1	mRNA.exons	5	5	0	1.09155e-06	4	4	10	9	10	0	0	0	0	0	0	0	0
RPL26	mRNA.exons	5	5	0	1.09155e-06	4	4	9	6	10	0	0	0	0	0	0	0	0
RPL36	mRNA.exons	5	5	0	1.09155e-06	5	13	8	5	10	0	0	0	0	0	0	0	0
TRANK1	mRNA.exons	5	5	0	1.09155e-06	4	3	9	6	10	0	0	0	0	0	0	0	0
ZFP36L1	mRNA.exons	5	5	0	1.09155e-06	4	6	10	9	10	0	0	0	0	0	0	0	0
ANK1	mRNA.exons	5	5	0	1.05063e-06	6	7	8	4	7	0	0	0	0	0	0	0	0
C7orf73	mRNA.exons	5	5	0	1.05063e-06	6	5	7	8	7	0	0	0	0	0	0	0	0
PDS5A	mRNA.exons	5	5	0	1.05063e-06	6	3	10	4	9	0	0	0	0	0	0	0	0
TOP2B	mRNA.exons	5	5	0	1.05063e-06	6	4	5	4	8	0	0	0	0	0	0	0	0
UBA1	mRNA.exons	5	5	0	1.05063e-06	6	6	7	11	3	0	0	0	0	0	0	0	0
UBE2B	mRNA.exons	5	5	0	1.05063e-06	6	3	11	3	2	0	0	0	0	0	0	0	0
ANXA11	mRNA.exons	5	4	1	1.02723e-06	0	8	11	2	4	0	0	0	1	0	0	0	0
CDV3	mRNA.exons	5	5	0	1.02723e-06	7	2	11	5	4	0	0	0	0	0	0	0	0
FGFR1OP2	mRNA.exons	5	5	0	1.02723e-06	2	5	11	3	5	0	0	0	0	0	0	0	0
FGR	mRNA.exons	5	5	0	1.02723e-06	1	8	11	13	7	0	0	0	0	0	0	0	0
FXYD5	mRNA.exons	5	5	0	1.02723e-06	1	9	11	6	3	0	0	0	0	0	0	0	0
INPP5D	mRNA.exons	5	5	0	1.02723e-06	2	6	11	7	8	0	0	0	0	0	0	0	0
KMT2A	mRNA.exons	5	5	0	1.02723e-06	3	7	11	4	5	0	0	0	0	0	0	0	0
MAP4K4	mRNA.exons	5	5	0	1.02723e-06	5	6	11	4	7	0	0	0	0	0	0	0	0
NCOR2	mRNA.exons	5	5	0	1.02723e-06	5	7	11	10	5	0	0	0	0	0	0	0	0
PCNP	mRNA.exons	5	5	0	1.02723e-06	2	13	11	6	8	0	0	0	0	0	0	0	0
PTBP3	mRNA.exons	5	5	0	1.02723e-06	3	9	11	7	4	0	0	0	0	0	0	0	0
RAPGEF1	mRNA.exons	5	5	0	1.02723e-06	2	9	11	7	7	0	0	0	0	0	0	0	0
SCAF11	mRNA.exons	5	5	0	1.02723e-06	3	3	11	3	7	0	0	0	0	0	0	0	0
BPTF	mRNA.exons	5	5	0	9.82395e-07	3	7	3	3	9	0	0	0	0	0	0	0	0
CAPN1	mRNA.exons	5	5	0	9.82395e-07	3	9	6	6	9	0	0	0	0	0	0	0	0
DEF6	mRNA.exons	5	5	0	9.82395e-07	3	6	5	6	9	0	0	0	0	0	0	0	0
LYL1	mRNA.exons	5	5	0	9.82395e-07	1	3	9	3	9	0	0	0	0	0	0	0	0
PDLIM1	mRNA.exons	5	5	0	9.82395e-07	1	10	5	10	9	0	0	0	0	0	0	0	0
PSME1	mRNA.exons	5	5	0	9.82395e-07	3	11	10	8	9	0	0	0	0	0	0	0	0
PSMF1	mRNA.exons	5	5	0	9.82395e-07	1	6	11	1	9	0	0	0	0	0	0	0	0
RNF14	mRNA.exons	5	5	0	9.82395e-07	2	8	14	1	9	0	0	0	0	0	0	0	0
RPS19	mRNA.exons	5	5	0	9.82395e-07	3	10	7	7	9	0	0	0	0	0	0	0	0
USF2	mRNA.exons	5	5	0	9.82395e-07	1	12	13	1	9	0	0	0	0	0	0	0	0
ARHGAP1	mRNA.exons	5	4	1	9.73728e-07	3	4	2	5	0	1	0	0	0	0	0	0	0
ARHGDIA	mRNA.exons	5	4	1	9.73728e-07	0	5	8	3	5	1	0	0	0	0	0	0	0
BASP1	mRNA.exons	5	4	1	9.73728e-07	0	7	1	4	1	1	0	0	0	0	0	0	0
ETFA	mRNA.exons	5	4	1	9.73728e-07	0	3	6	4	4	1	0	0	0	0	0	0	0
FCER1G	mRNA.exons	5	4	1	9.73728e-07	0	16	7	13	5	1	0	0	0	0	0	0	0
GBF1	mRNA.exons	5	3	2	9.73728e-07	0	3	4	0	2	1	1	0	0	0	0	0	0
KNCN	mRNA.exons	5	2	3	9.73728e-07	0	2	0	2	0	1	1	0	0	1	0	0	0
NBR1	mRNA.exons	5	4	1	9.73728e-07	0	5	6	3	1	1	0	0	0	0	0	0	0
NFIA	mRNA.exons	5	3	2	9.73728e-07	0	3	3	0	3	1	0	0	1	0	0	0	0
NFX1	mRNA.exons	5	4	1	9.73728e-07	1	7	2	5	0	1	0	0	0	0	0	0	0
NNT	mRNA.exons	5	4	1	9.73728e-07	3	4	7	0	11	1	0	0	0	0	0	0	0
PARVB	mRNA.exons	5	3	2	9.73728e-07	0	5	7	0	4	1	0	0	0	1	0	0	0
RBM27	mRNA.exons	5	4	1	9.73728e-07	0	5	9	5	1	1	0	0	0	0	0	0	0
RUNX1	mRNA.exons	5	4	1	9.73728e-07	0	4	3	3	1	1	0	0	0	0	0	0	0
TRPC6	mRNA.exons	5	1	4	9.73728e-07	0	1	0	0	0	1	1	1	1	0	0	0	0
ACTN4	mRNA.exons	5	5	0	9.33849e-07	5	4	10	5	7	0	0	0	0	0	0	0	0
ADD3	mRNA.exons	5	5	0	9.33849e-07	4	10	10	9	4	0	0	0	0	0	0	0	0
AIF1	mRNA.exons	5	5	0	9.33849e-07	3	4	10	5	3	0	0	0	0	0	0	0	0
BRWD3	mRNA.exons	5	5	0	9.33849e-07	4	6	10	3	6	0	0	0	0	0	0	0	0
BTG1	mRNA.exons	5	5	0	9.33849e-07	1	6	10	5	7	0	0	0	0	0	0	0	0
CAPRIN1	mRNA.exons	5	5	0	9.33849e-07	1	8	10	6	4	0	0	0	0	0	0	0	0
CHD8	mRNA.exons	5	5	0	9.33849e-07	2	5	10	3	2	0	0	0	0	0	0	0	0
COPA	mRNA.exons	5	5	0	9.33849e-07	2	7	10	6	4	0	0	0	0	0	0	0	0
DDX17	mRNA.exons	5	5	0	9.33849e-07	4	11	10	14	8	0	0	0	0	0	0	0	0
EFCAB13	mRNA.exons	5	5	0	9.33849e-07	1	14	10	3	5	0	0	0	0	0	0	0	0
EIF4G3	mRNA.exons	5	5	0	9.33849e-07	4	11	10	5	3	0	0	0	0	0	0	0	0
FERMT3	mRNA.exons	5	5	0	9.33849e-07	2	12	10	4	7	0	0	0	0	0	0	0	0
FIP1L1	mRNA.exons	5	5	0	9.33849e-07	2	6	10	9	8	0	0	0	0	0	0	0	0
LBH	mRNA.exons	5	5	0	9.33849e-07	1	6	10	6	6	0	0	0	0	0	0	0	0
MEF2C	mRNA.exons	5	5	0	9.33849e-07	1	8	10	8	7	0	0	0	0	0	0	0	0
NACA	mRNA.exons	5	5	0	9.33849e-07	2	7	10	11	7	0	0	0	0	0	0	0	0
NHSL2	mRNA.exons	5	5	0	9.33849e-07	3	4	10	5	2	0	0	0	0	0	0	0	0
PLEKHA2	mRNA.exons	5	5	0	9.33849e-07	2	4	10	4	1	0	0	0	0	0	0	0	0
RAB11FIP1	mRNA.exons	5	5	0	9.33849e-07	4	7	10	4	2	0	0	0	0	0	0	0	0
SMG1	mRNA.exons	5	5	0	9.33849e-07	2	4	10	4	2	0	0	0	0	0	0	0	0
SPECC1	mRNA.exons	5	5	0	9.33849e-07	1	5	10	8	3	0	0	0	0	0	0	0	0
TOMM7	mRNA.exons	5	5	0	9.33849e-07	2	6	10	7	1	0	0	0	0	0	0	0	0
AKT2	mRNA.exons	5	4	1	8.96403e-07	1	2	1	3	0	0	2	0	0	0	0	0	0
BTF3	mRNA.exons	5	5	0	8.96403e-07	2	2	12	3	4	0	0	0	0	0	0	0	0
CBX3	mRNA.exons	5	2	3	8.96403e-07	0	2	1	0	0	0	1	1	0	1	0	0	0
CBX5	mRNA.exons	5	4	1	8.96403e-07	3	2	4	7	0	0	3	0	0	0	0	0	0
CCDC22	mRNA.exons	5	3	2	8.96403e-07	0	2	3	1	0	1	0	0	1	0	0	0	0
CREBL2	mRNA.exons	5	5	0	8.96403e-07	4	2	11	3	2	0	0	0	0	0	0	0	0
CTSD	mRNA.exons	5	4	1	8.96403e-07	0	2	1	4	5	0	2	0	0	0	0	0	0
DNAJC6	mRNA.exons	5	4	1	8.96403e-07	0	2	1	3	4	0	0	2	0	0	0	0	0
EDARADD	mRNA.exons	5	3	2	8.96403e-07	1	2	0	1	0	1	0	0	0	1	0	0	0
EIF2A	mRNA.exons	5	4	1	8.96403e-07	0	2	3	6	1	0	0	0	1	0	0	0	0
EIF3B	mRNA.exons	5	4	1	8.96403e-07	0	2	5	3	1	0	0	0	1	0	0	0	0
EIF3L	mRNA.exons	5	5	0	8.96403e-07	2	2	5	3	10	0	0	0	0	0	0	0	0
HDAC1	mRNA.exons	5	4	1	8.96403e-07	0	2	5	6	4	0	0	0	0	2	0	0	0
HIST1H2AG	mRNA.exons	5	4	1	8.96403e-07	0	2	1	4	1	0	0	0	0	1	0	0	0
IL4R	mRNA.exons	5	4	1	8.96403e-07	0	2	2	5	2	1	0	0	0	0	0	0	0
JAK2	mRNA.exons	5	3	2	8.96403e-07	0	2	0	2	2	0	1	0	0	1	0	0	0
LARP4B	mRNA.exons	5	4	1	8.96403e-07	0	2	8	4	2	0	1	0	0	0	0	0	0
MGA	mRNA.exons	5	4	1	8.96403e-07	2	2	5	3	0	0	1	0	0	0	0	0	0
PANK2	mRNA.exons	5	4	1	8.96403e-07	0	2	3	3	1	0	1	0	0	0	0	0	0
PSD3	mRNA.exons	5	2	3	8.96403e-07	0	2	2	0	0	1	0	1	1	0	0	0	0
PSMB2	mRNA.exons	5	4	1	8.96403e-07	0	2	1	3	2	0	1	0	0	0	0	0	0
RPS23	mRNA.exons	5	5	0	8.96403e-07	2	2	10	5	5	0	0	0	0	0	0	0	0
SAR1A	mRNA.exons	5	2	3	8.96403e-07	0	2	1	0	0	0	1	1	0	1	0	0	0
SPATA6	mRNA.exons	5	4	1	8.96403e-07	0	2	1	3	2	0	0	0	1	0	0	0	0
TFE3	mRNA.exons	5	4	1	8.96403e-07	0	2	3	3	2	0	1	0	0	0	0	0	0
TPD52L2	mRNA.exons	5	4	1	8.96403e-07	0	2	2	3	2	1	0	0	0	0	0	0	0
TUBA3C	mRNA.exons	5	5	0	8.96403e-07	6	2	7	2	10	0	0	0	0	0	0	0	0
TXNDC16	mRNA.exons	5	4	1	8.96403e-07	0	2	3	5	1	0	0	0	0	2	0	0	0
AC005323.1	lncRNA.exons	5	2	3	8.84495e-07	0	0	1	0	1	0	1	1	0	2	0	0	0
AC007741.1	lncRNA.exons	5	2	3	8.84495e-07	0	1	0	0	1	0	1	1	1	0	0	0	0
ALKBH5	mRNA.exons	5	4	1	8.84495e-07	0	2	4	4	4	0	0	1	0	0	0	0	0
ARHGAP21	mRNA.exons	5	3	2	8.84495e-07	0	2	2	0	6	0	1	1	0	0	0	0	0
CHID1	mRNA.exons	5	2	3	8.84495e-07	0	1	0	0	1	1	1	1	0	0	0	0	0
DAG1	mRNA.exons	5	3	2	8.84495e-07	1	3	0	0	1	0	1	1	0	0	0	0	0
GABARAP	mRNA.exons	5	4	1	8.84495e-07	0	13	8	10	8	0	0	1	0	0	0	0	0
GTDC1	mRNA.exons	5	4	1	8.84495e-07	0	6	2	3	3	0	0	1	0	0	0	0	0
LAMA2	mRNA.exons	5	2	3	8.84495e-07	0	0	2	0	1	0	1	1	0	2	0	0	0
MAP3K1	mRNA.exons	5	4	1	8.84495e-07	2	7	5	3	0	0	0	1	0	0	0	0	0
MATR3	mRNA.exons	5	4	1	8.84495e-07	1	5	3	5	0	0	0	1	0	0	0	0	0
NDUFA13	mRNA.exons	5	4	1	8.84495e-07	1	3	0	4	2	0	0	1	0	0	0	0	0
NIN	mRNA.exons	5	4	1	8.84495e-07	0	6	7	11	2	0	0	1	0	0	0	0	0
PHF8	mRNA.exons	5	3	2	8.84495e-07	0	2	5	1	0	0	0	1	1	0	0	0	0
PIK3R1	mRNA.exons	5	4	1	8.84495e-07	0	7	7	4	3	0	0	1	0	0	0	0	0
PKHD1L1	mRNA.exons	5	4	1	8.84495e-07	0	2	1	5	3	0	0	1	0	0	0	0	0
PRKD2	mRNA.exons	5	4	1	8.84495e-07	0	6	7	4	5	0	0	1	0	0	0	0	0
REEP5	mRNA.exons	5	3	2	8.84495e-07	0	2	2	2	0	0	0	1	1	0	0	0	0
RERE	mRNA.exons	5	4	1	8.84495e-07	0	7	8	5	4	0	0	1	0	0	0	0	0
SAMD14	mRNA.exons	5	3	2	8.84495e-07	0	5	1	0	2	0	0	1	2	0	0	0	0
SEC14L2	mRNA.exons	5	2	3	8.84495e-07	1	1	0	0	0	0	2	1	0	2	0	0	0
SLC12A2	mRNA.exons	5	3	2	8.84495e-07	1	2	0	0	1	0	1	1	0	0	0	0	0
SLC7A1	mRNA.exons	5	3	2	8.84495e-07	0	2	2	0	1	0	0	1	1	0	0	0	0
SPN	mRNA.exons	5	4	1	8.84495e-07	0	3	2	3	2	0	0	1	0	0	0	0	0
SYNDIG1	mRNA.exons	5	2	3	8.84495e-07	1	0	0	0	1	1	0	1	0	1	0	0	0
TIMMDC1	mRNA.exons	5	4	1	8.84495e-07	1	2	0	3	2	0	0	1	0	0	0	0	0
TKT	mRNA.exons	5	4	1	8.84495e-07	3	5	10	0	5	0	0	1	0	0	0	0	0
TMEM30A	mRNA.exons	5	2	3	8.84495e-07	0	0	1	0	1	1	0	1	1	0	0	0	0
TRIM14	mRNA.exons	5	3	2	8.84495e-07	0	4	3	1	0	0	0	1	0	1	0	0	0
VBP1	mRNA.exons	5	4	1	8.84495e-07	0	2	1	4	2	0	0	1	0	0	0	0	0
ARL4A	mRNA.exons	5	5	0	8.75529e-07	5	2	8	3	4	0	0	0	0	0	0	0	0
EFHD2	mRNA.exons	5	5	0	8.75529e-07	5	9	9	11	8	0	0	0	0	0	0	0	0
EIF3H	mRNA.exons	5	5	0	8.75529e-07	5	3	7	9	4	0	0	0	0	0	0	0	0
HDLBP	mRNA.exons	5	5	0	8.75529e-07	5	9	6	8	7	0	0	0	0	0	0	0	0
KLHL25	mRNA.exons	5	5	0	8.75529e-07	5	2	4	4	7	0	0	0	0	0	0	0	0
NOP53	mRNA.exons	5	5	0	8.75529e-07	5	8	8	3	5	0	0	0	0	0	0	0	0
NPTN	mRNA.exons	5	5	0	8.75529e-07	5	16	5	3	6	0	0	0	0	0	0	0	0
RCSD1	mRNA.exons	5	5	0	8.75529e-07	5	8	6	6	2	0	0	0	0	0	0	0	0
SBNO2	mRNA.exons	5	5	0	8.75529e-07	5	3	7	4	7	0	0	0	0	0	0	0	0
SLC9A3R2	mRNA.exons	5	5	0	8.75529e-07	5	5	7	14	3	0	0	0	0	0	0	0	0
STAT1	mRNA.exons	5	5	0	8.75529e-07	5	6	9	6	5	0	0	0	0	0	0	0	0
TMBIM1	mRNA.exons	5	4	1	8.75529e-07	5	2	4	0	3	0	1	0	0	0	0	0	0
TUBB	mRNA.exons	5	5	0	8.75529e-07	5	7	4	4	5	0	0	0	0	0	0	0	0
WAC	mRNA.exons	5	5	0	8.75529e-07	5	7	8	8	7	0	0	0	0	0	0	0	0
ABCC3	mRNA.exons	5	4	1	8.7324e-07	0	3	1	1	8	0	0	0	0	1	0	0	0
ANKRD11	mRNA.exons	5	5	0	8.7324e-07	4	6	10	1	8	0	0	0	0	0	0	0	0
APBB1IP	mRNA.exons	5	5	0	8.7324e-07	5	4	4	2	8	0	0	0	0	0	0	0	0
APOE	mRNA.exons	5	5	0	8.7324e-07	3	7	3	8	8	0	0	0	0	0	0	0	0
ARL6IP1	mRNA.exons	5	5	0	8.7324e-07	2	8	14	2	8	0	0	0	0	0	0	0	0
BICD2	mRNA.exons	5	5	0	8.7324e-07	1	4	4	3	8	0	0	0	0	0	0	0	0
BNIP2	mRNA.exons	5	5	0	8.7324e-07	1	7	3	5	8	0	0	0	0	0	0	0	0
GPI	mRNA.exons	5	5	0	8.7324e-07	4	13	6	5	8	0	0	0	0	0	0	0	0
GUK1	mRNA.exons	5	5	0	8.7324e-07	2	6	9	6	8	0	0	0	0	0	0	0	0
ITGAL	mRNA.exons	5	5	0	8.7324e-07	1	5	2	3	8	0	0	0	0	0	0	0	0
KMT2E	mRNA.exons	5	5	0	8.7324e-07	3	10	5	7	8	0	0	0	0	0	0	0	0
PACSIN2	mRNA.exons	5	5	0	8.7324e-07	2	8	7	6	8	0	0	0	0	0	0	0	0
USP32	mRNA.exons	5	4	1	8.7324e-07	0	8	9	1	8	0	0	0	0	1	0	0	0
USP48	mRNA.exons	5	5	0	8.7324e-07	2	5	3	6	8	0	0	0	0	0	0	0	0
WBP2	mRNA.exons	5	5	0	8.7324e-07	3	5	8	6	8	0	0	0	0	0	0	0	0
APOBR	mRNA.exons	5	5	0	8.40464e-07	3	2	9	5	2	0	0	0	0	0	0	0	0
ARRB2	mRNA.exons	5	5	0	8.40464e-07	3	7	9	5	5	0	0	0	0	0	0	0	0
BAG1	mRNA.exons	5	5	0	8.40464e-07	3	3	9	6	6	0	0	0	0	0	0	0	0
BAZ1B	mRNA.exons	5	5	0	8.40464e-07	1	5	9	4	4	0	0	0	0	0	0	0	0
CAMK1D	mRNA.exons	5	5	0	8.40464e-07	2	5	9	4	7	0	0	0	0	0	0	0	0
CSNK1G3	mRNA.exons	5	5	0	8.40464e-07	2	13	9	10	3	0	0	0	0	0	0	0	0
FBXO9	mRNA.exons	5	4	1	8.40464e-07	0	13	9	2	2	1	0	0	0	0	0	0	0
FLII	mRNA.exons	5	5	0	8.40464e-07	1	7	9	4	2	0	0	0	0	0	0	0	0
FMNL1	mRNA.exons	5	5	0	8.40464e-07	4	7	9	6	3	0	0	0	0	0	0	0	0
FMNL3	mRNA.exons	5	5	0	8.40464e-07	1	3	9	4	4	0	0	0	0	0	0	0	0
FMR1	mRNA.exons	5	4	1	8.40464e-07	2	3	9	0	1	0	1	0	0	0	0	0	0
GNG11	mRNA.exons	5	5	0	8.40464e-07	1	10	9	4	4	0	0	0	0	0	0	0	0
HK1	mRNA.exons	5	5	0	8.40464e-07	2	7	9	1	9	0	0	0	0	0	0	0	0
HSP90AB1	mRNA.exons	5	5	0	8.40464e-07	4	6	9	12	6	0	0	0	0	0	0	0	0
MARK3	mRNA.exons	5	5	0	8.40464e-07	4	5	9	4	6	0	0	0	0	0	0	0	0
NLRC5	mRNA.exons	5	5	0	8.40464e-07	2	4	9	3	4	0	0	0	0	0	0	0	0
RPS9	mRNA.exons	5	5	0	8.40464e-07	7	1	9	6	4	0	0	0	0	0	0	0	0
SELENBP1	mRNA.exons	5	5	0	8.40464e-07	2	4	9	4	3	0	0	0	0	0	0	0	0
SNRK	mRNA.exons	5	4	1	8.40464e-07	1	0	9	4	1	0	0	0	1	0	0	0	0
TAOK3	mRNA.exons	5	5	0	8.40464e-07	1	7	9	6	3	0	0	0	0	0	0	0	0
ADAM19	mRNA.exons	5	3	2	7.76629e-07	0	1	3	2	0	0	1	0	0	1	0	0	0
AJAP1	mRNA.exons	5	4	1	7.76629e-07	0	3	1	2	1	0	1	0	0	0	0	0	0
ANXA7	mRNA.exons	5	4	1	7.76629e-07	1	3	0	2	3	0	0	3	0	0	0	0	0
AP2M1	mRNA.exons	5	5	0	7.76629e-07	2	5	12	2	6	0	0	0	0	0	0	0	0
ARID2	mRNA.exons	5	4	1	7.76629e-07	0	5	3	2	2	0	0	0	2	0	0	0	0
ASCC3	mRNA.exons	5	4	1	7.76629e-07	0	3	5	2	2	0	0	1	0	0	0	0	0
ASH1L	mRNA.exons	5	5	0	7.76629e-07	4	7	6	2	8	0	0	0	0	0	0	0	0
ATAD2	mRNA.exons	5	3	2	7.76629e-07	0	1	0	2	3	0	2	0	1	0	0	0	0
ATP5E	mRNA.exons	5	4	1	7.76629e-07	0	2	4	2	1	0	0	0	2	0	0	0	0
ATP8A1	mRNA.exons	5	4	1	7.76629e-07	0	8	3	2	3	0	1	0	0	0	0	0	0
C16orf62	mRNA.exons	5	4	1	7.76629e-07	0	5	2	2	2	1	0	0	0	0	0	0	0
CD47	mRNA.exons	5	4	1	7.76629e-07	2	6	0	2	1	0	0	2	0	0	0	0	0
CDK12	mRNA.exons	5	4	1	7.76629e-07	0	5	5	2	4	1	0	0	0	0	0	0	0
CNPPD1	mRNA.exons	5	4	1	7.76629e-07	0	4	5	2	2	0	1	0	0	0	0	0	0
DDX42	mRNA.exons	5	5	0	7.76629e-07	5	2	6	2	4	0	0	0	0	0	0	0	0
DOCK10	mRNA.exons	5	5	0	7.76629e-07	1	5	10	2	2	0	0	0	0	0	0	0	0
DPH1	mRNA.exons	5	3	2	7.76629e-07	0	0	2	2	1	0	0	1	1	0	0	0	0
EMP3	mRNA.exons	5	3	2	7.76629e-07	0	1	0	2	1	1	0	1	0	0	0	0	0
FAXDC2	mRNA.exons	5	4	1	7.76629e-07	0	7	4	2	2	0	0	0	1	0	0	0	0
FNBP1L	mRNA.exons	5	4	1	7.76629e-07	0	3	5	2	2	0	1	0	0	0	0	0	0
GNB2	mRNA.exons	5	4	1	7.76629e-07	0	5	8	2	2	0	0	0	1	0	0	0	0
GRK5	mRNA.exons	5	4	1	7.76629e-07	0	2	2	2	1	0	0	1	0	0	0	0	0
HIF1A	mRNA.exons	5	5	0	7.76629e-07	5	2	5	2	1	0	0	0	0	0	0	0	0
HIRA	mRNA.exons	5	4	1	7.76629e-07	1	2	2	2	0	1	0	0	0	0	0	0	0
HIST1H4I	mRNA.exons	5	4	1	7.76629e-07	1	2	0	2	1	1	0	0	0	0	0	0	0
HNRNPA1	mRNA.exons	5	4	1	7.76629e-07	1	2	0	2	1	0	0	1	0	0	0	0	0
IGF1R	mRNA.exons	5	4	1	7.76629e-07	3	3	1	2	0	0	3	0	0	0	0	0	0
KCNE3	mRNA.exons	5	4	1	7.76629e-07	0	4	2	2	1	0	1	0	0	0	0	0	0
LONP1	mRNA.exons	5	4	1	7.76629e-07	1	2	0	2	4	0	0	0	0	1	0	0	0
MAP3K7	mRNA.exons	5	3	2	7.76629e-07	0	0	1	2	1	1	0	1	0	0	0	0	0
MEF2D	mRNA.exons	5	4	1	7.76629e-07	1	2	0	2	2	0	1	0	0	0	0	0	0
MGAT2	mRNA.exons	5	3	2	7.76629e-07	0	1	1	2	0	0	1	0	0	1	0	0	0
MYO18A	mRNA.exons	5	5	0	7.76629e-07	1	7	5	2	10	0	0	0	0	0	0	0	0
NBEAL2	mRNA.exons	5	4	1	7.76629e-07	0	5	8	2	7	0	0	0	2	0	0	0	0
NFIX	mRNA.exons	5	4	1	7.76629e-07	0	3	2	2	1	0	0	1	0	0	0	0	0
NMT1	mRNA.exons	5	4	1	7.76629e-07	0	6	3	2	2	0	0	0	0	2	0	0	0
OSBPL8	mRNA.exons	5	5	0	7.76629e-07	1	2	11	2	4	0	0	0	0	0	0	0	0
PLXDC2	mRNA.exons	5	4	1	7.76629e-07	0	9	3	2	2	0	0	0	0	1	0	0	0
PPIF	mRNA.exons	5	3	2	7.76629e-07	0	0	2	2	2	1	0	0	0	1	0	0	0
PPP2R2A	mRNA.exons	5	4	1	7.76629e-07	0	3	2	2	1	0	1	0	0	0	0	0	0
PRKAG1	mRNA.exons	5	3	2	7.76629e-07	0	1	1	2	0	0	1	0	0	1	0	0	0
R3HDM2	mRNA.exons	5	4	1	7.76629e-07	1	5	4	2	0	0	0	1	0	0	0	0	0
RBM3	mRNA.exons	5	5	0	7.76629e-07	2	2	10	2	3	0	0	0	0	0	0	0	0
RPIA	mRNA.exons	5	5	0	7.76629e-07	3	4	10	2	7	0	0	0	0	0	0	0	0
SAFB	mRNA.exons	5	4	1	7.76629e-07	0	4	5	2	5	0	0	1	0	0	0	0	0
SASH3	mRNA.exons	5	5	0	7.76629e-07	3	5	8	2	8	0	0	0	0	0	0	0	0
SCD	mRNA.exons	5	4	1	7.76629e-07	0	4	1	2	1	0	1	0	0	0	0	0	0
SETBP1	mRNA.exons	5	4	1	7.76629e-07	1	3	0	2	1	1	0	0	0	0	0	0	0
SETDB1	mRNA.exons	5	4	1	7.76629e-07	0	2	2	2	1	0	0	1	0	0	0	0	0
SF3A2	mRNA.exons	5	4	1	7.76629e-07	2	3	6	2	0	0	0	0	0	1	0	0	0
SGMS1	mRNA.exons	5	4	1	7.76629e-07	0	5	1	2	3	0	0	0	0	1	0	0	0
SIN3A	mRNA.exons	5	4	1	7.76629e-07	0	7	3	2	5	1	0	0	0	0	0	0	0
SRSF2	mRNA.exons	5	4	1	7.76629e-07	2	3	0	2	2	0	1	0	0	0	0	0	0
STIM1	mRNA.exons	5	4	1	7.76629e-07	0	2	2	2	2	0	1	0	0	0	0	0	0
STK11	mRNA.exons	5	5	0	7.76629e-07	7	2	3	2	4	0	0	0	0	0	0	0	0
STXBP5	mRNA.exons	5	4	1	7.76629e-07	0	3	2	2	2	1	0	0	0	0	0	0	0
TAX1BP3	mRNA.exons	5	4	1	7.76629e-07	0	2	3	2	1	0	0	0	2	0	0	0	0
TCEAL4	mRNA.exons	5	3	2	7.76629e-07	0	0	3	2	1	1	0	0	0	1	0	0	0
TERF2IP	mRNA.exons	5	4	1	7.76629e-07	0	6	3	2	2	2	0	0	0	0	0	0	0
TLK1	mRNA.exons	5	5	0	7.76629e-07	2	7	10	2	3	0	0	0	0	0	0	0	0
TMEM127	mRNA.exons	5	4	1	7.76629e-07	0	2	4	2	2	0	0	1	0	0	0	0	0
TMEM94	mRNA.exons	5	3	2	7.76629e-07	1	0	2	2	0	0	0	2	0	1	0	0	0
TNFRSF1B	mRNA.exons	5	4	1	7.76629e-07	0	4	4	2	2	1	0	0	0	0	0	0	0
TNIK	mRNA.exons	5	4	1	7.76629e-07	1	4	2	2	0	0	0	1	0	0	0	0	0
TSC1	mRNA.exons	5	4	1	7.76629e-07	0	3	4	2	2	0	0	2	0	0	0	0	0
TULP4	mRNA.exons	5	5	0	7.76629e-07	6	2	7	2	2	0	0	0	0	0	0	0	0
VWF	mRNA.exons	5	4	1	7.76629e-07	0	2	4	2	3	0	0	1	0	0	0	0	0
WRB	mRNA.exons	5	4	1	7.76629e-07	0	4	2	2	3	0	0	0	0	1	0	0	0
WWC3	mRNA.exons	5	5	0	7.76629e-07	2	5	4	2	9	0	0	0	0	0	0	0	0
ZCCHC7	mRNA.exons	5	4	1	7.76629e-07	1	2	3	2	0	0	0	1	0	0	0	0	0
ZMAT2	mRNA.exons	5	5	0	7.76629e-07	1	3	9	2	3	0	0	0	0	0	0	0	0
ATP5A1	mRNA.exons	5	5	0	7.64085e-07	1	8	4	4	7	0	0	0	0	0	0	0	0
ATXN7L3B	mRNA.exons	5	4	1	7.64085e-07	0	4	5	1	7	1	0	0	0	0	0	0	0
BLOC1S3	mRNA.exons	5	5	0	7.64085e-07	3	4	3	3	7	0	0	0	0	0	0	0	0
CORO1C	mRNA.exons	5	5	0	7.64085e-07	3	13	6	12	7	0	0	0	0	0	0	0	0
ENDOD1	mRNA.exons	5	5	0	7.64085e-07	1	2	1	3	7	0	0	0	0	0	0	0	0
ESYT2	mRNA.exons	5	5	0	7.64085e-07	2	5	2	24	7	0	0	0	0	0	0	0	0
EXOC7	mRNA.exons	5	4	1	7.64085e-07	1	3	5	0	7	1	0	0	0	0	0	0	0
FAM192A	mRNA.exons	5	5	0	7.64085e-07	2	7	3	5	7	0	0	0	0	0	0	0	0
GPCPD1	mRNA.exons	5	5	0	7.64085e-07	2	3	6	2	7	0	0	0	0	0	0	0	0
MAN1A2	mRNA.exons	5	5	0	7.64085e-07	3	4	8	8	7	0	0	0	0	0	0	0	0
MBOAT2	mRNA.exons	5	5	0	7.64085e-07	1	4	4	7	7	0	0	0	0	0	0	0	0
MSRB1	mRNA.exons	5	5	0	7.64085e-07	1	6	6	3	7	0	0	0	0	0	0	0	0
NDUFB11	mRNA.exons	5	5	0	7.64085e-07	1	3	5	2	7	0	0	0	0	0	0	0	0
PIK3CB	mRNA.exons	5	5	0	7.64085e-07	1	2	3	2	7	0	0	0	0	0	0	0	0
PKN1	mRNA.exons	5	5	0	7.64085e-07	2	8	7	6	7	0	0	0	0	0	0	0	0
PPDPF	mRNA.exons	5	5	0	7.64085e-07	3	14	5	5	7	0	0	0	0	0	0	0	0
PPT2	mRNA.exons	5	4	1	7.64085e-07	8	0	6	1	7	1	0	0	0	0	0	0	0
PRDM2	mRNA.exons	5	4	1	7.64085e-07	0	3	2	1	7	0	0	1	0	0	0	0	0
PTBP1	mRNA.exons	5	5	0	7.64085e-07	3	2	6	2	7	0	0	0	0	0	0	0	0
PYGB	mRNA.exons	5	5	0	7.64085e-07	2	3	4	6	7	0	0	0	0	0	0	0	0
SF3A1	mRNA.exons	5	5	0	7.64085e-07	1	4	8	5	7	0	0	0	0	0	0	0	0
SP1	mRNA.exons	5	5	0	7.64085e-07	1	2	6	3	7	0	0	0	0	0	0	0	0
TRAPPC1	mRNA.exons	5	5	0	7.64085e-07	2	19	8	4	7	0	0	0	0	0	0	0	0
WDR33	mRNA.exons	5	5	0	7.64085e-07	1	2	2	5	7	0	0	0	0	0	0	0	0
XRCC5	mRNA.exons	5	5	0	7.64085e-07	1	4	4	7	7	0	0	0	0	0	0	0	0
ZZEF1	mRNA.exons	5	4	1	7.64085e-07	0	1	4	6	7	0	0	0	0	1	0	0	0
DOCK11	mRNA.exons	5	4	1	7.47079e-07	3	0	8	2	5	0	0	0	0	1	0	0	0
DYNLL1	mRNA.exons	5	5	0	7.47079e-07	1	5	8	5	5	0	0	0	0	0	0	0	0
ENO1	mRNA.exons	5	5	0	7.47079e-07	3	9	8	9	6	0	0	0	0	0	0	0	0
EPS15	mRNA.exons	5	5	0	7.47079e-07	1	3	8	4	2	0	0	0	0	0	0	0	0
FOXN3	mRNA.exons	5	5	0	7.47079e-07	3	9	8	3	6	0	0	0	0	0	0	0	0
GMIP	mRNA.exons	5	5	0	7.47079e-07	2	5	8	4	3	0	0	0	0	0	0	0	0
GRB2	mRNA.exons	5	5	0	7.47079e-07	2	5	8	5	6	0	0	0	0	0	0	0	0
ITSN2	mRNA.exons	5	5	0	7.47079e-07	1	5	8	2	3	0	0	0	0	0	0	0	0
JADE2	mRNA.exons	5	5	0	7.47079e-07	4	4	8	4	6	0	0	0	0	0	0	0	0
KDM2A	mRNA.exons	5	5	0	7.47079e-07	2	5	8	5	6	0	0	0	0	0	0	0	0
KDM3B	mRNA.exons	5	5	0	7.47079e-07	1	8	8	3	3	0	0	0	0	0	0	0	0
KDM5A	mRNA.exons	5	4	1	7.47079e-07	1	0	8	3	2	0	0	1	0	0	0	0	0
MAP1LC3B	mRNA.exons	5	5	0	7.47079e-07	2	1	8	2	10	0	0	0	0	0	0	0	0
MOB3A	mRNA.exons	5	5	0	7.47079e-07	3	9	8	5	5	0	0	0	0	0	0	0	0
PHF20	mRNA.exons	5	5	0	7.47079e-07	2	3	8	5	2	0	0	0	0	0	0	0	0
PKN2	mRNA.exons	5	5	0	7.47079e-07	2	4	8	5	5	0	0	0	0	0	0	0	0
PSME4	mRNA.exons	5	5	0	7.47079e-07	3	11	8	3	5	0	0	0	0	0	0	0	0
RAB2B	mRNA.exons	5	5	0	7.47079e-07	1	3	8	5	1	0	0	0	0	0	0	0	0
RALBP1	mRNA.exons	5	5	0	7.47079e-07	3	2	8	5	1	0	0	0	0	0	0	0	0
RPS6KA3	mRNA.exons	5	5	0	7.47079e-07	2	3	8	3	3	0	0	0	0	0	0	0	0
S100A11	mRNA.exons	5	5	0	7.47079e-07	1	4	8	5	1	0	0	0	0	0	0	0	0
SCLT1	mRNA.exons	5	5	0	7.47079e-07	1	14	8	8	6	0	0	0	0	0	0	0	0
SF3B1	mRNA.exons	5	5	0	7.47079e-07	2	4	8	3	5	0	0	0	0	0	0	0	0
SIK3	mRNA.exons	5	5	0	7.47079e-07	3	3	8	3	6	0	0	0	0	0	0	0	0
SIPA1	mRNA.exons	5	5	0	7.47079e-07	4	6	8	2	5	0	0	0	0	0	0	0	0
SP110	mRNA.exons	5	5	0	7.47079e-07	1	3	8	4	2	0	0	0	0	0	0	0	0
SRSF4	mRNA.exons	5	5	0	7.47079e-07	1	4	8	3	3	0	0	0	0	0	0	0	0
SYNPO	mRNA.exons	5	5	0	7.47079e-07	3	5	8	9	5	0	0	0	0	0	0	0	0
TMEM56	mRNA.exons	5	4	1	7.47079e-07	2	0	8	6	2	0	0	3	0	0	0	0	0
XPO7	mRNA.exons	5	5	0	7.47079e-07	1	5	8	4	4	0	0	0	0	0	0	0	0
YY1	mRNA.exons	5	5	0	7.47079e-07	1	3	8	4	6	0	0	0	0	0	0	0	0
ZFAND6	mRNA.exons	5	5	0	7.47079e-07	1	4	8	9	2	0	0	0	0	0	0	0	0
ZFP91	mRNA.exons	5	5	0	7.47079e-07	2	2	8	2	3	0	0	0	0	0	0	0	0
ABAT	mRNA.exons	5	4	1	7.00423e-07	4	3	3	0	3	0	0	0	1	0	0	0	0
CHP1	mRNA.exons	5	5	0	7.00423e-07	4	4	3	2	6	0	0	0	0	0	0	0	0
CLPX	mRNA.exons	5	5	0	7.00423e-07	4	4	6	3	3	0	0	0	0	0	0	0	0
DDX21	mRNA.exons	5	5	0	7.00423e-07	4	5	4	7	2	0	0	0	0	0	0	0	0
DNM2	mRNA.exons	5	5	0	7.00423e-07	4	9	3	3	6	0	0	0	0	0	0	0	0
EIF3K	mRNA.exons	5	5	0	7.00423e-07	4	3	3	3	1	0	0	0	0	0	0	0	0
GNAQ	mRNA.exons	5	5	0	7.00423e-07	4	5	2	3	5	0	0	0	0	0	0	0	0
GSK3B	mRNA.exons	5	4	1	7.00423e-07	4	0	5	3	3	0	0	0	1	0	0	0	0
H1F0	mRNA.exons	5	5	0	7.00423e-07	4	5	4	3	4	0	0	0	0	0	0	0	0
ILF3	mRNA.exons	5	5	0	7.00423e-07	4	3	7	3	6	0	0	0	0	0	0	0	0
KLHL6	mRNA.exons	5	4	1	7.00423e-07	4	7	0	1	2	0	0	0	1	0	0	0	0
LAMB1	mRNA.exons	5	4	1	7.00423e-07	4	0	3	3	3	0	1	0	0	0	0	0	0
LRRC75A-AS1	lncRNA.exons	5	5	0	7.00423e-07	4	5	5	3	4	0	0	0	0	0	0	0	0
MAP4	mRNA.exons	5	5	0	7.00423e-07	4	7	3	3	4	0	0	0	0	0	0	0	0
MARCKS	mRNA.exons	5	5	0	7.00423e-07	4	7	7	5	4	0	0	0	0	0	0	0	0
MDH2	mRNA.exons	5	5	0	7.00423e-07	4	2	1	4	4	0	0	0	0	0	0	0	0
NSUN3	mRNA.exons	5	5	0	7.00423e-07	4	2	5	3	3	0	0	0	0	0	0	0	0
OGDH	mRNA.exons	5	5	0	7.00423e-07	4	4	5	2	2	0	0	0	0	0	0	0	0
PIK3C3	mRNA.exons	5	5	0	7.00423e-07	4	9	5	8	5	0	0	0	0	0	0	0	0
PLCB2	mRNA.exons	5	5	0	7.00423e-07	4	3	2	3	3	0	0	0	0	0	0	0	0
RFLNB	mRNA.exons	5	5	0	7.00423e-07	4	3	5	5	3	0	0	0	0	0	0	0	0
RPL27	mRNA.exons	5	5	0	7.00423e-07	4	3	3	3	5	0	0	0	0	0	0	0	0
RPL27A	mRNA.exons	5	5	0	7.00423e-07	4	8	7	7	3	0	0	0	0	0	0	0	0
RPS15A	mRNA.exons	5	5	0	7.00423e-07	4	3	6	9	1	0	0	0	0	0	0	0	0
STT3B	mRNA.exons	5	5	0	7.00423e-07	4	4	2	5	6	0	0	0	0	0	0	0	0
SWT1	mRNA.exons	5	5	0	7.00423e-07	4	8	4	2	1	0	0	0	0	0	0	0	0
TDRD1	mRNA.exons	5	3	2	7.00423e-07	4	0	6	0	5	1	0	0	0	1	0	0	0
UBE2L6	mRNA.exons	5	5	0	7.00423e-07	4	2	7	2	3	0	0	0	0	0	0	0	0
WARS	mRNA.exons	5	5	0	7.00423e-07	4	4	4	8	1	0	0	0	0	0	0	0	0
WAS	mRNA.exons	5	5	0	7.00423e-07	4	7	7	5	5	0	0	0	0	0	0	0	0
CCDC7	mRNA.exons	5	5	0	6.5493e-07	1	5	4	3	6	0	0	0	0	0	0	0	0
CD36	mRNA.exons	5	4	1	6.5493e-07	3	6	6	0	6	0	1	0	0	0	0	0	0
CHD4	mRNA.exons	5	5	0	6.5493e-07	3	8	6	7	6	0	0	0	0	0	0	0	0
DBNL	mRNA.exons	5	5	0	6.5493e-07	1	5	3	2	6	0	0	0	0	0	0	0	0
DMPK	mRNA.exons	5	4	1	6.5493e-07	2	2	5	0	6	1	0	0	0	0	0	0	0
EDF1	mRNA.exons	5	5	0	6.5493e-07	1	2	8	1	6	0	0	0	0	0	0	0	0
ELK3	mRNA.exons	5	5	0	6.5493e-07	3	2	5	5	6	0	0	0	0	0	0	0	0
FAM120A	mRNA.exons	5	5	0	6.5493e-07	2	6	6	3	6	0	0	0	0	0	0	0	0
GON4L	mRNA.exons	5	5	0	6.5493e-07	1	3	4	3	6	0	0	0	0	0	0	0	0
IGKC	mRNA.exons	5	5	0	6.5493e-07	1	4	3	5	6	0	0	0	0	0	0	0	0
INTS1	mRNA.exons	5	5	0	6.5493e-07	1	4	5	4	6	0	0	0	0	0	0	0	0
KCNAB2	mRNA.exons	5	5	0	6.5493e-07	3	5	7	3	6	0	0	0	0	0	0	0	0
KMT2B	mRNA.exons	5	4	1	6.5493e-07	3	5	3	0	6	0	0	1	0	0	0	0	0
NEK9	mRNA.exons	5	4	1	6.5493e-07	1	0	4	2	6	0	0	0	1	0	0	0	0
NFATC2	mRNA.exons	5	5	0	6.5493e-07	1	6	5	4	6	0	0	0	0	0	0	0	0
OTUD5	mRNA.exons	5	4	1	6.5493e-07	2	2	6	0	6	0	0	0	1	0	0	0	0
PAN3	mRNA.exons	5	5	0	6.5493e-07	2	2	4	2	6	0	0	0	0	0	0	0	0
PECAM1	mRNA.exons	5	4	1	6.5493e-07	1	0	4	4	6	0	0	0	1	0	0	0	0
PFKL	mRNA.exons	5	5	0	6.5493e-07	2	2	5	8	6	0	0	0	0	0	0	0	0
PITHD1	mRNA.exons	5	5	0	6.5493e-07	1	5	7	3	6	0	0	0	0	0	0	0	0
PRKACB	mRNA.exons	5	5	0	6.5493e-07	1	2	2	5	6	0	0	0	0	0	0	0	0
RNF216	mRNA.exons	5	5	0	6.5493e-07	1	6	5	3	6	0	0	0	0	0	0	0	0
SLC4A1AP	mRNA.exons	5	4	1	6.5493e-07	1	2	5	0	6	0	0	0	0	1	0	0	0
TGFBR2	mRNA.exons	5	4	1	6.5493e-07	0	4	6	1	6	1	0	0	0	0	0	0	0
UBALD2	mRNA.exons	5	5	0	6.5493e-07	3	4	7	4	6	0	0	0	0	0	0	0	0
UBR4	mRNA.exons	5	5	0	6.5493e-07	1	4	5	10	6	0	0	0	0	0	0	0	0
USF3	mRNA.exons	5	5	0	6.5493e-07	4	4	4	1	6	0	0	0	0	0	0	0	0
WASHC4	mRNA.exons	5	5	0	6.5493e-07	1	3	3	2	6	0	0	0	0	0	0	0	0
XPO6	mRNA.exons	5	5	0	6.5493e-07	2	3	7	8	6	0	0	0	0	0	0	0	0
ZC3H4	mRNA.exons	5	5	0	6.5493e-07	3	4	7	5	6	0	0	0	0	0	0	0	0
ZFAND3	mRNA.exons	5	5	0	6.5493e-07	3	4	4	3	6	0	0	0	0	0	0	0	0
ZMYM2	mRNA.exons	5	4	1	6.5493e-07	2	0	5	4	6	1	0	0	0	0	0	0	0
ACSL4	mRNA.exons	5	4	1	6.53694e-07	0	3	7	1	3	0	0	0	0	1	0	0	0
AP2A1	mRNA.exons	5	5	0	6.53694e-07	1	6	7	2	4	0	0	0	0	0	0	0	0
DYSF	mRNA.exons	5	5	0	6.53694e-07	2	6	7	3	1	0	0	0	0	0	0	0	0
FCMR	mRNA.exons	5	5	0	6.53694e-07	1	4	7	1	6	0	0	0	0	0	0	0	0
IGFBP5	mRNA.exons	5	4	1	6.53694e-07	2	0	7	3	1	0	0	0	1	0	0	0	0
IRF8	mRNA.exons	5	5	0	6.53694e-07	3	1	7	5	6	0	0	0	0	0	0	0	0
LTBP1	mRNA.exons	5	5	0	6.53694e-07	1	13	7	9	3	0	0	0	0	0	0	0	0
NARS	mRNA.exons	5	5	0	6.53694e-07	2	3	7	4	3	0	0	0	0	0	0	0	0
NDFIP1	mRNA.exons	5	4	1	6.53694e-07	0	3	7	1	1	0	0	0	0	1	0	0	0
NUMB	mRNA.exons	5	5	0	6.53694e-07	2	4	7	7	1	0	0	0	0	0	0	0	0
PAPOLA	mRNA.exons	5	5	0	6.53694e-07	1	5	7	2	1	0	0	0	0	0	0	0	0
PCNT	mRNA.exons	5	5	0	6.53694e-07	1	4	7	5	1	0	0	0	0	0	0	0	0
PLEKHO2	mRNA.exons	5	5	0	6.53694e-07	2	4	7	4	4	0	0	0	0	0	0	0	0
PRDX6	mRNA.exons	5	5	0	6.53694e-07	2	7	7	3	3	0	0	0	0	0	0	0	0
PTPN11	mRNA.exons	5	5	0	6.53694e-07	2	2	7	2	1	0	0	0	0	0	0	0	0
RABEP1	mRNA.exons	5	5	0	6.53694e-07	1	3	7	2	2	0	0	0	0	0	0	0	0
RHOG	mRNA.exons	5	5	0	6.53694e-07	2	8	7	7	5	0	0	0	0	0	0	0	0
RPS16	mRNA.exons	5	5	0	6.53694e-07	1	9	7	8	3	0	0	0	0	0	0	0	0
RTN4	mRNA.exons	5	4	1	6.53694e-07	0	1	7	8	4	0	0	0	0	1	0	0	0
SH3BGRL2	mRNA.exons	5	5	0	6.53694e-07	2	18	7	5	5	0	0	0	0	0	0	0	0
SIPA1L3	mRNA.exons	5	5	0	6.53694e-07	2	2	7	8	3	0	0	0	0	0	0	0	0
STAT5B	mRNA.exons	5	5	0	6.53694e-07	3	3	7	4	5	0	0	0	0	0	0	0	0
STX11	mRNA.exons	5	4	1	6.53694e-07	2	1	7	4	0	0	1	0	0	0	0	0	0
TANK	mRNA.exons	5	5	0	6.53694e-07	2	9	7	4	1	0	0	0	0	0	0	0	0
TCF20	mRNA.exons	5	3	2	6.53694e-07	0	1	7	0	3	0	0	1	0	1	0	0	0
USP12	mRNA.exons	5	5	0	6.53694e-07	1	4	7	1	6	0	0	0	0	0	0	0	0
AF127577.4	lncRNA.exons	5	5	0	5.60309e-07	1	6	6	6	2	0	0	0	0	0	0	0	0
AL160400.1	lncRNA.exons	5	5	0	5.60309e-07	1	7	6	3	3	0	0	0	0	0	0	0	0
AP3D1	mRNA.exons	5	5	0	5.60309e-07	2	3	6	3	3	0	0	0	0	0	0	0	0
ARHGAP9	mRNA.exons	5	5	0	5.60309e-07	1	3	6	4	4	0	0	0	0	0	0	0	0
ARID1B	mRNA.exons	5	5	0	5.60309e-07	1	4	6	3	5	0	0	0	0	0	0	0	0
ASCC2	mRNA.exons	5	4	1	5.60309e-07	0	1	6	3	2	0	0	1	0	0	0	0	0
ATP6V1A	mRNA.exons	5	5	0	5.60309e-07	2	4	6	2	1	0	0	0	0	0	0	0	0
BRWD1	mRNA.exons	5	5	0	5.60309e-07	2	3	6	4	1	0	0	0	0	0	0	0	0
CALM2	mRNA.exons	5	3	2	5.60309e-07	0	0	6	1	2	0	0	1	1	0	0	0	0
DAZAP1	mRNA.exons	5	4	1	5.60309e-07	2	0	6	5	1	1	0	0	0	0	0	0	0
DENND3	mRNA.exons	5	5	0	5.60309e-07	2	3	6	2	4	0	0	0	0	0	0	0	0
DIP2B	mRNA.exons	5	5	0	5.60309e-07	1	3	6	2	4	0	0	0	0	0	0	0	0
DUSP6	mRNA.exons	5	5	0	5.60309e-07	2	6	6	9	2	0	0	0	0	0	0	0	0
EHMT1	mRNA.exons	5	5	0	5.60309e-07	2	3	6	2	4	0	0	0	0	0	0	0	0
FBXL5	mRNA.exons	5	5	0	5.60309e-07	1	4	6	2	1	0	0	0	0	0	0	0	0
JAM3	mRNA.exons	5	5	0	5.60309e-07	1	11	6	2	2	0	0	0	0	0	0	0	0
LIMD2	mRNA.exons	5	5	0	5.60309e-07	1	2	6	9	2	0	0	0	0	0	0	0	0
MAP7D1	mRNA.exons	5	4	1	5.60309e-07	0	2	6	1	1	0	0	0	0	1	0	0	0
MTDH	mRNA.exons	5	5	0	5.60309e-07	1	3	6	3	1	0	0	0	0	0	0	0	0
NCL	mRNA.exons	5	5	0	5.60309e-07	2	2	6	4	4	0	0	0	0	0	0	0	0
NFATC3	mRNA.exons	5	5	0	5.60309e-07	1	5	6	8	4	0	0	0	0	0	0	0	0
NUDT21	mRNA.exons	5	5	0	5.60309e-07	1	3	6	2	2	0	0	0	0	0	0	0	0
PAX5	mRNA.exons	5	5	0	5.60309e-07	3	4	6	6	4	0	0	0	0	0	0	0	0
PFDN5	mRNA.exons	5	5	0	5.60309e-07	3	4	6	6	2	0	0	0	0	0	0	0	0
RAB14	mRNA.exons	5	4	1	5.60309e-07	0	2	6	1	4	1	0	0	0	0	0	0	0
RAB1B	mRNA.exons	5	5	0	5.60309e-07	1	6	6	2	4	0	0	0	0	0	0	0	0
RAB8B	mRNA.exons	5	5	0	5.60309e-07	1	4	6	5	1	0	0	0	0	0	0	0	0
RAD23A	mRNA.exons	5	5	0	5.60309e-07	1	4	6	2	3	0	0	0	0	0	0	0	0
RSF1	mRNA.exons	5	5	0	5.60309e-07	1	4	6	3	4	0	0	0	0	0	0	0	0
SENP6	mRNA.exons	5	5	0	5.60309e-07	2	10	6	3	2	0	0	0	0	0	0	0	0
SHKBP1	mRNA.exons	5	5	0	5.60309e-07	3	2	6	3	5	0	0	0	0	0	0	0	0
SNX14	mRNA.exons	5	5	0	5.60309e-07	1	2	6	3	2	0	0	0	0	0	0	0	0
SVIL	mRNA.exons	5	5	0	5.60309e-07	2	3	6	2	4	0	0	0	0	0	0	0	0
TEP1	mRNA.exons	5	5	0	5.60309e-07	1	2	6	2	1	0	0	0	0	0	0	0	0
UBE2D2	mRNA.exons	5	5	0	5.60309e-07	3	3	6	6	2	0	0	0	0	0	0	0	0
VPS13B	mRNA.exons	5	5	0	5.60309e-07	2	5	6	2	2	0	0	0	0	0	0	0	0
YIPF6	mRNA.exons	5	5	0	5.60309e-07	1	5	6	4	3	0	0	0	0	0	0	0	0
YTHDC1	mRNA.exons	5	5	0	5.60309e-07	1	2	6	5	3	0	0	0	0	0	0	0	0
ZMYM4	mRNA.exons	5	5	0	5.60309e-07	1	4	6	2	3	0	0	0	0	0	0	0	0
ANKRD13A	mRNA.exons	5	5	0	5.45775e-07	3	5	5	2	5	0	0	0	0	0	0	0	0
ATP6V0D1	mRNA.exons	5	5	0	5.45775e-07	2	4	1	3	5	0	0	0	0	0	0	0	0
BCR	mRNA.exons	5	5	0	5.45775e-07	5	1	3	3	5	0	0	0	0	0	0	0	0
CD9	mRNA.exons	5	5	0	5.45775e-07	1	2	8	1	5	0	0	0	0	0	0	0	0
CHMP1A	mRNA.exons	5	5	0	5.45775e-07	2	3	2	3	5	0	0	0	0	0	0	0	0
DENND5A	mRNA.exons	5	5	0	5.45775e-07	3	3	3	5	5	0	0	0	0	0	0	0	0
ELF2	mRNA.exons	5	5	0	5.45775e-07	2	6	3	2	5	0	0	0	0	0	0	0	0
GNA12	mRNA.exons	5	3	2	5.45775e-07	0	0	2	1	5	0	0	1	0	1	0	0	0
HSPA9	mRNA.exons	5	5	0	5.45775e-07	1	2	5	2	5	0	0	0	0	0	0	0	0
ICAM3	mRNA.exons	5	5	0	5.45775e-07	3	4	4	2	5	0	0	0	0	0	0	0	0
JMJD1C	mRNA.exons	5	5	0	5.45775e-07	2	4	11	1	5	0	0	0	0	0	0	0	0
LST1	mRNA.exons	5	5	0	5.45775e-07	1	4	1	7	5	0	0	0	0	0	0	0	0
MLXIP	mRNA.exons	5	4	1	5.45775e-07	0	4	5	1	5	0	0	1	0	0	0	0	0
NCKIPSD	mRNA.exons	5	5	0	5.45775e-07	5	3	4	1	5	0	0	0	0	0	0	0	0
NRIP1	mRNA.exons	5	5	0	5.45775e-07	2	5	1	5	5	0	0	0	0	0	0	0	0
RARA	mRNA.exons	5	4	1	5.45775e-07	0	4	3	1	5	0	2	0	0	0	0	0	0
RBBP4	mRNA.exons	5	5	0	5.45775e-07	1	2	2	2	5	0	0	0	0	0	0	0	0
RBM25	mRNA.exons	5	5	0	5.45775e-07	1	2	4	2	5	0	0	0	0	0	0	0	0
SDCBP	mRNA.exons	5	5	0	5.45775e-07	2	10	5	2	5	0	0	0	0	0	0	0	0
SLK	mRNA.exons	5	5	0	5.45775e-07	4	3	4	1	5	0	0	0	0	0	0	0	0
SNX2	mRNA.exons	5	5	0	5.45775e-07	1	3	4	5	5	0	0	0	0	0	0	0	0
SRCAP	mRNA.exons	5	5	0	5.45775e-07	3	2	5	5	5	0	0	0	0	0	0	0	0
TAPBP	mRNA.exons	5	5	0	5.45775e-07	2	8	3	3	5	0	0	0	0	0	0	0	0
TCOF1	mRNA.exons	5	4	1	5.45775e-07	0	2	2	1	5	0	0	0	1	0	0	0	0
TERF2	mRNA.exons	5	5	0	5.45775e-07	3	7	4	4	5	0	0	0	0	0	0	0	0
TRBC2	mRNA.exons	5	5	0	5.45775e-07	1	3	1	3	5	0	0	0	0	0	0	0	0
TRIO	mRNA.exons	5	5	0	5.45775e-07	3	2	3	2	5	0	0	0	0	0	0	0	0
TUBA1B	mRNA.exons	5	5	0	5.45775e-07	1	3	2	3	5	0	0	0	0	0	0	0	0
UBA52	mRNA.exons	5	5	0	5.45775e-07	1	3	7	1	5	0	0	0	0	0	0	0	0
UGGT1	mRNA.exons	5	5	0	5.45775e-07	2	3	3	2	5	0	0	0	0	0	0	0	0
ARIH2	mRNA.exons	5	4	1	5.25317e-07	3	0	4	4	3	0	0	0	0	2	0	0	0
ASH2L	mRNA.exons	5	5	0	5.25317e-07	3	5	4	3	3	0	0	0	0	0	0	0	0
AXIN1	mRNA.exons	5	5	0	5.25317e-07	3	2	3	2	3	0	0	0	0	0	0	0	0
BECN1	mRNA.exons	5	5	0	5.25317e-07	3	5	5	2	4	0	0	0	0	0	0	0	0
CAPN15	mRNA.exons	5	5	0	5.25317e-07	3	2	2	2	2	0	0	0	0	0	0	0	0
CCNDBP1	mRNA.exons	5	5	0	5.25317e-07	3	2	10	1	2	0	0	0	0	0	0	0	0
CCT5	mRNA.exons	5	5	0	5.25317e-07	3	2	5	2	1	0	0	0	0	0	0	0	0
CD93	mRNA.exons	5	5	0	5.25317e-07	3	2	2	2	2	0	0	0	0	0	0	0	0
CDK5RAP2	mRNA.exons	5	5	0	5.25317e-07	3	3	1	2	2	0	0	0	0	0	0	0	0
CDYL	mRNA.exons	5	5	0	5.25317e-07	3	4	4	5	3	0	0	0	0	0	0	0	0
CEP120	mRNA.exons	5	4	1	5.25317e-07	3	2	5	0	1	1	0	0	0	0	0	0	0
DNAJB11	mRNA.exons	5	5	0	5.25317e-07	3	3	3	2	4	0	0	0	0	0	0	0	0
EIF3D	mRNA.exons	5	5	0	5.25317e-07	3	3	5	2	4	0	0	0	0	0	0	0	0
EZR	mRNA.exons	5	5	0	5.25317e-07	3	6	3	7	3	0	0	0	0	0	0	0	0
FAM168A	mRNA.exons	5	5	0	5.25317e-07	3	2	4	2	1	0	0	0	0	0	0	0	0
FAM168B	mRNA.exons	5	5	0	5.25317e-07	3	2	3	3	1	0	0	0	0	0	0	0	0
FBL	mRNA.exons	5	5	0	5.25317e-07	3	2	5	4	1	0	0	0	0	0	0	0	0
FBXW7	mRNA.exons	5	5	0	5.25317e-07	3	6	4	4	4	0	0	0	0	0	0	0	0
GBP5	mRNA.exons	5	5	0	5.25317e-07	3	4	2	3	4	0	0	0	0	0	0	0	0
GSTP1	mRNA.exons	5	5	0	5.25317e-07	3	2	1	4	1	0	0	0	0	0	0	0	0
HACD3	mRNA.exons	5	5	0	5.25317e-07	3	2	3	2	1	0	0	0	0	0	0	0	0
HEATR5A	mRNA.exons	5	5	0	5.25317e-07	3	2	2	2	1	0	0	0	0	0	0	0	0
IRF2BP2	mRNA.exons	5	5	0	5.25317e-07	3	3	2	1	5	0	0	0	0	0	0	0	0
KIF21B	mRNA.exons	5	5	0	5.25317e-07	3	6	4	3	4	0	0	0	0	0	0	0	0
KPNB1	mRNA.exons	5	5	0	5.25317e-07	3	10	5	10	3	0	0	0	0	0	0	0	0
LDHA	mRNA.exons	5	5	0	5.25317e-07	3	2	2	5	2	0	0	0	0	0	0	0	0
LRRFIP2	mRNA.exons	5	5	0	5.25317e-07	3	5	5	4	4	0	0	0	0	0	0	0	0
MYL12B	mRNA.exons	5	5	0	5.25317e-07	3	8	3	1	6	0	0	0	0	0	0	0	0
PAK1	mRNA.exons	5	5	0	5.25317e-07	3	4	5	4	1	0	0	0	0	0	0	0	0
PARP9	mRNA.exons	5	4	1	5.25317e-07	3	1	4	3	0	0	1	0	0	0	0	0	0
PHACTR1	mRNA.exons	5	4	1	5.25317e-07	3	4	2	0	1	0	0	0	0	1	0	0	0
PIKFYVE	mRNA.exons	5	5	0	5.25317e-07	3	2	3	3	1	0	0	0	0	0	0	0	0
PLIN3	mRNA.exons	5	4	1	5.25317e-07	3	0	2	2	1	0	1	0	0	0	0	0	0
PLXND1	mRNA.exons	5	3	2	5.25317e-07	3	1	2	0	0	0	1	1	0	0	0	0	0
PPP4R3B	mRNA.exons	5	5	0	5.25317e-07	3	6	5	9	4	0	0	0	0	0	0	0	0
PRKCD	mRNA.exons	5	5	0	5.25317e-07	3	5	4	7	1	0	0	0	0	0	0	0	0
QARS	mRNA.exons	5	5	0	5.25317e-07	3	3	5	3	3	0	0	0	0	0	0	0	0
RASA1	mRNA.exons	5	5	0	5.25317e-07	3	4	3	2	3	0	0	0	0	0	0	0	0
RBM23	mRNA.exons	5	5	0	5.25317e-07	3	5	5	5	1	0	0	0	0	0	0	0	0
RIN3	mRNA.exons	5	5	0	5.25317e-07	3	4	3	8	3	0	0	0	0	0	0	0	0
SARAF	mRNA.exons	5	4	1	5.25317e-07	3	0	4	3	1	0	0	1	0	0	0	0	0
SECISBP2L	mRNA.exons	5	5	0	5.25317e-07	3	3	4	3	2	0	0	0	0	0	0	0	0
SEPT7	mRNA.exons	5	5	0	5.25317e-07	3	4	4	2	1	0	0	0	0	0	0	0	0
SETD2	mRNA.exons	5	5	0	5.25317e-07	3	7	3	4	2	0	0	0	0	0	0	0	0
SUN2	mRNA.exons	5	5	0	5.25317e-07	3	7	4	2	1	0	0	0	0	0	0	0	0
SYNCRIP	mRNA.exons	5	5	0	5.25317e-07	3	1	3	6	5	0	0	0	0	0	0	0	0
THEMIS2	mRNA.exons	5	5	0	5.25317e-07	3	5	4	5	2	0	0	0	0	0	0	0	0
TMEM219	mRNA.exons	5	5	0	5.25317e-07	3	5	1	2	3	0	0	0	0	0	0	0	0
TNFAIP8	mRNA.exons	5	5	0	5.25317e-07	3	4	5	2	2	0	0	0	0	0	0	0	0
TPP1	mRNA.exons	5	5	0	5.25317e-07	3	14	2	2	1	0	0	0	0	0	0	0	0
TRIM56	mRNA.exons	5	5	0	5.25317e-07	3	4	4	2	1	0	0	0	0	0	0	0	0
TTC7A	mRNA.exons	5	5	0	5.25317e-07	3	2	2	2	2	0	0	0	0	0	0	0	0
UBE2J1	mRNA.exons	5	5	0	5.25317e-07	3	4	2	2	4	0	0	0	0	0	0	0	0
UVSSA	mRNA.exons	5	5	0	5.25317e-07	3	2	2	2	3	0	0	0	0	0	0	0	0
VAMP8	mRNA.exons	5	5	0	5.25317e-07	3	2	1	4	3	0	0	0	0	0	0	0	0
VPS51	mRNA.exons	5	5	0	5.25317e-07	3	1	3	4	6	0	0	0	0	0	0	0	0
YME1L1	mRNA.exons	5	5	0	5.25317e-07	3	1	8	1	7	0	0	0	0	0	0	0	0
ZBTB7B	mRNA.exons	5	5	0	5.25317e-07	3	1	1	3	6	0	0	0	0	0	0	0	0
ZCCHC6	mRNA.exons	5	5	0	5.25317e-07	3	7	3	1	7	0	0	0	0	0	0	0	0
ZDHHC2	mRNA.exons	5	5	0	5.25317e-07	3	3	4	1	5	0	0	0	0	0	0	0	0
ZNF770	mRNA.exons	5	4	1	5.25317e-07	3	0	5	3	1	0	0	1	0	0	0	0	0
AC008894.3	lncRNA.exons	5	4	1	4.66925e-07	2	1	5	0	6	0	0	0	0	1	0	0	0
AKAP2	mRNA.exons	5	5	0	4.66925e-07	1	2	5	4	3	0	0	0	0	0	0	0	0
ALDH2	mRNA.exons	5	5	0	4.66925e-07	2	2	5	2	1	0	0	0	0	0	0	0	0
AP1G1	mRNA.exons	5	5	0	4.66925e-07	1	3	5	8	2	0	0	0	0	0	0	0	0
ATP6V1E1	mRNA.exons	5	5	0	4.66925e-07	1	8	5	3	1	0	0	0	0	0	0	0	0
BARD1	mRNA.exons	5	5	0	4.66925e-07	2	2	5	3	4	0	0	0	0	0	0	0	0
CC2D1A	mRNA.exons	5	4	1	4.66925e-07	1	2	5	0	2	0	0	0	0	2	0	0	0
CDC123	mRNA.exons	5	4	1	4.66925e-07	0	3	5	1	1	0	0	0	1	0	0	0	0
CDC37	mRNA.exons	5	5	0	4.66925e-07	1	2	5	4	1	0	0	0	0	0	0	0	0
CLTA	mRNA.exons	5	4	1	4.66925e-07	0	1	5	3	3	0	0	0	1	0	0	0	0
CPPED1	mRNA.exons	5	5	0	4.66925e-07	1	2	5	6	2	0	0	0	0	0	0	0	0
CST3	mRNA.exons	5	5	0	4.66925e-07	2	5	5	1	8	0	0	0	0	0	0	0	0
FADS2	mRNA.exons	5	5	0	4.66925e-07	4	3	5	1	3	0	0	0	0	0	0	0	0
FBXO18	mRNA.exons	5	4	1	4.66925e-07	0	3	5	1	1	0	0	0	1	0	0	0	0
GGPS1	mRNA.exons	5	5	0	4.66925e-07	3	1	5	2	2	0	0	0	0	0	0	0	0
GLYR1	mRNA.exons	5	5	0	4.66925e-07	1	4	5	5	4	0	0	0	0	0	0	0	0
GPS1	mRNA.exons	5	5	0	4.66925e-07	1	2	5	3	2	0	0	0	0	0	0	0	0
GSTK1	mRNA.exons	5	5	0	4.66925e-07	1	2	5	4	2	0	0	0	0	0	0	0	0
HDAC7	mRNA.exons	5	4	1	4.66925e-07	0	1	5	2	2	0	0	1	0	0	0	0	0
HIP1	mRNA.exons	5	5	0	4.66925e-07	5	1	5	3	2	0	0	0	0	0	0	0	0
HNRNPR	mRNA.exons	5	5	0	4.66925e-07	2	2	5	3	3	0	0	0	0	0	0	0	0
HP1BP3	mRNA.exons	5	5	0	4.66925e-07	1	4	5	3	3	0	0	0	0	0	0	0	0
LAMTOR4	mRNA.exons	5	5	0	4.66925e-07	2	3	5	4	4	0	0	0	0	0	0	0	0
MARK2	mRNA.exons	5	5	0	4.66925e-07	1	3	5	2	1	0	0	0	0	0	0	0	0
MGAT5	mRNA.exons	5	4	1	4.66925e-07	0	1	5	2	3	0	2	0	0	0	0	0	0
MGRN1	mRNA.exons	5	5	0	4.66925e-07	1	4	5	2	2	0	0	0	0	0	0	0	0
MINK1	mRNA.exons	5	5	0	4.66925e-07	1	4	5	2	3	0	0	0	0	0	0	0	0
MRFAP1	mRNA.exons	5	5	0	4.66925e-07	2	2	5	4	2	0	0	0	0	0	0	0	0
MVP	mRNA.exons	5	5	0	4.66925e-07	1	4	5	3	3	0	0	0	0	0	0	0	0
MXD4	mRNA.exons	5	5	0	4.66925e-07	5	2	5	1	2	0	0	0	0	0	0	0	0
MYBL1	mRNA.exons	5	5	0	4.66925e-07	2	2	5	7	4	0	0	0	0	0	0	0	0
NCBP3	mRNA.exons	5	5	0	4.66925e-07	3	1	5	2	2	0	0	0	0	0	0	0	0
NUB1	mRNA.exons	5	5	0	4.66925e-07	2	3	5	3	4	0	0	0	0	0	0	0	0
NUCB1	mRNA.exons	5	5	0	4.66925e-07	2	6	5	2	3	0	0	0	0	0	0	0	0
NUFIP2	mRNA.exons	5	4	1	4.66925e-07	0	4	5	1	3	0	0	0	1	0	0	0	0
OSBPL2	mRNA.exons	5	4	1	4.66925e-07	0	1	5	3	2	1	0	0	0	0	0	0	0
PHACTR2	mRNA.exons	5	5	0	4.66925e-07	4	1	5	3	3	0	0	0	0	0	0	0	0
PISD	mRNA.exons	5	4	1	4.66925e-07	1	3	5	0	1	0	0	0	0	1	0	0	0
POC1B	mRNA.exons	5	5	0	4.66925e-07	1	3	5	5	3	0	0	0	0	0	0	0	0
POU2F2	mRNA.exons	5	5	0	4.66925e-07	2	6	5	4	3	0	0	0	0	0	0	0	0
PPP4R3A	mRNA.exons	5	5	0	4.66925e-07	2	5	5	5	3	0	0	0	0	0	0	0	0
PPP6C	mRNA.exons	5	5	0	4.66925e-07	2	6	5	2	2	0	0	0	0	0	0	0	0
PRKCH	mRNA.exons	5	5	0	4.66925e-07	1	4	5	4	1	0	0	0	0	0	0	0	0
PTEN	mRNA.exons	5	5	0	4.66925e-07	1	6	5	6	2	0	0	0	0	0	0	0	0
RAB6A	mRNA.exons	5	5	0	4.66925e-07	1	5	5	6	2	0	0	0	0	0	0	0	0
RAD21	mRNA.exons	5	5	0	4.66925e-07	1	2	5	2	4	0	0	0	0	0	0	0	0
RAP1A	mRNA.exons	5	5	0	4.66925e-07	1	8	5	4	3	0	0	0	0	0	0	0	0
RARRES3	mRNA.exons	5	5	0	4.66925e-07	3	1	5	2	1	0	0	0	0	0	0	0	0
RNF157	mRNA.exons	5	5	0	4.66925e-07	2	5	5	3	3	0	0	0	0	0	0	0	0
RNF187	mRNA.exons	5	4	1	4.66925e-07	2	4	5	0	1	0	0	0	2	0	0	0	0
RNF38	mRNA.exons	5	5	0	4.66925e-07	1	2	5	5	4	0	0	0	0	0	0	0	0
RPL24	mRNA.exons	5	5	0	4.66925e-07	1	2	5	2	1	0	0	0	0	0	0	0	0
SCARF2	mRNA.exons	5	5	0	4.66925e-07	2	2	5	2	2	0	0	0	0	0	0	0	0
SEPT2	mRNA.exons	5	5	0	4.66925e-07	1	1	5	2	6	0	0	0	0	0	0	0	0
SEPT5	mRNA.exons	5	5	0	4.66925e-07	1	3	5	1	7	0	0	0	0	0	0	0	0
SH3PXD2A	mRNA.exons	5	4	1	4.66925e-07	0	1	5	2	4	1	0	0	0	0	0	0	0
TBC1D5	mRNA.exons	5	5	0	4.66925e-07	5	1	5	5	4	0	0	0	0	0	0	0	0
TRAK1	mRNA.exons	5	5	0	4.66925e-07	3	1	5	3	4	0	0	0	0	0	0	0	0
TRIM44	mRNA.exons	5	5	0	4.66925e-07	3	3	5	1	3	0	0	0	0	0	0	0	0
USP47	mRNA.exons	5	5	0	4.66925e-07	2	2	5	3	4	0	0	0	0	0	0	0	0
WIPI2	mRNA.exons	5	5	0	4.66925e-07	2	4	5	3	3	0	0	0	0	0	0	0	0
YBX1	mRNA.exons	5	5	0	4.66925e-07	2	3	5	4	3	0	0	0	0	0	0	0	0
YPEL2	mRNA.exons	5	4	1	4.66925e-07	2	0	5	3	4	1	0	0	0	0	0	0	0
ZNF318	mRNA.exons	5	5	0	4.66925e-07	1	4	5	2	3	0	0	0	0	0	0	0	0
ZNF326	mRNA.exons	5	4	1	4.66925e-07	0	2	5	1	2	1	0	0	0	0	0	0	0
AP005202.1	lncRNA.exons	5	4	1	4.48201e-07	0	1	1	2	1	0	0	1	0	0	0	0	0
ARF4	mRNA.exons	5	4	1	4.48201e-07	0	1	2	2	1	0	1	0	0	0	0	0	0
ARRDC2	mRNA.exons	5	3	2	4.48201e-07	0	1	0	1	3	1	0	0	1	0	0	0	0
ATG4C	mRNA.exons	5	5	0	4.48201e-07	1	1	5	4	1	0	0	0	0	0	0	0	0
ATP6V1G1	mRNA.exons	5	5	0	4.48201e-07	1	1	5	3	2	0	0	0	0	0	0	0	0
ATXN3	mRNA.exons	5	5	0	4.48201e-07	1	1	2	2	5	0	0	0	0	0	0	0	0
ATXN7L3	mRNA.exons	5	4	1	4.48201e-07	0	1	3	3	4	0	0	0	0	2	0	0	0
C5AR1	mRNA.exons	5	3	2	4.48201e-07	0	1	3	0	3	0	1	0	0	1	0	0	0
C6orf89	mRNA.exons	5	4	1	4.48201e-07	0	1	1	2	1	0	0	1	0	0	0	0	0
CARNMT1	mRNA.exons	5	4	1	4.48201e-07	1	1	1	2	0	0	0	2	0	0	0	0	0
CASZ1	mRNA.exons	5	3	2	4.48201e-07	1	1	0	0	1	0	0	0	1	1	0	0	0
CDC25B	mRNA.exons	5	5	0	4.48201e-07	1	1	6	5	3	0	0	0	0	0	0	0	0
CIC	mRNA.exons	5	5	0	4.48201e-07	2	1	4	2	6	0	0	0	0	0	0	0	0
CNOT6	mRNA.exons	5	5	0	4.48201e-07	2	1	8	2	2	0	0	0	0	0	0	0	0
COPE	mRNA.exons	5	5	0	4.48201e-07	4	1	1	3	1	0	0	0	0	0	0	0	0
CRTC3	mRNA.exons	5	4	1	4.48201e-07	0	1	1	2	1	0	0	1	0	0	0	0	0
[truncated: 11,680 more rows]

## Sheet: Legend
Table EV2.
mRNA and lncRNA fragments detected in plasma from healthy individuals using phospho-RNA-seq (PNK) and standard small RNA-seq (No.PNK) combined with a custom analysis pipeline.
