# Supplementary material for: Phospho‐RNA‐seq: a modified small RNA‐seq method that reveals circulating mRNA and lncRNA fragments as potential biomarkers in human plasma
Source: EMBO J. 2019 May 3;38(11):e101695. doi: 10.15252/embj.2019101695 (PMC6545557; doi:10.15252/embj.2019101695)
Supplement: Supplementary file 6 — Table EV4 [file EMBJ-38-e101695-s006.xlsx]

## Sheet: TableEV4
WGCNA.cluster	ENSEMBL_GENEID	GENESYMBOL	DESCRIPTION	ENTREZID	Tissue_GTEx	Group_GTEx	Tissue_ProteinAtlas	Group_ProteinAtlas	Day.Pre	Day.0	Day.7	Day.14	Day.22	Day.29	Day.35	Day.42	Day.47	Day.54	Day.63
P07.black	ENSG00000212907	MT-ND4L			All	Expressed-In-All	All	Expressed-In-All	155.741	270.804	113.99	218.96	85.8445	150.107	63.8165	57.544	126.318	46.9375	68.101
P07.black	ENSG00000198786	MT-ND5			All	Expressed-In-All	All	Expressed-In-All	126.539	239.808	111.839	167.206	88.8046	135.502	50.7631	53.7499	119.041	43.4606	70.9385
P07.black	ENSG00000198899	MT-ATP6			All	Expressed-In-All	All	Expressed-In-All	14.6007	32.627	19.3567	33.8393	11.8406	20.2847	9.42743	3.47793	30.6698	9.56134	3.54693
P07.black	ENSG00000198712	MT-CO2			All	Expressed-In-All	All	Expressed-In-All	9.7338	24.4702	21.5075	19.9055	5.92031	12.9822	2.90075	3.79411	18.7138	9.56134	9.22201
P07.black	ENSG00000198840	MT-ND3			All	Expressed-In-All	All	Expressed-In-All	14.6007	17.9448	6.45225	19.9055	10.3605	7.30249	3.62594	3.47793	11.4362	3.47685	4.9657
P07.black	ENSG00000172349	IL16	interleukin 16	3603	All	Mixed	Lymph.Node	Tissue-Enhanced	11.3561	9.78809	12.9045	11.9433	8.88046	4.86832	4.35112	2.84558	4.15862	5.21528	5.67508
P07.black	ENSG00000075568	TMEM131	transmembrane protein 131	23505	All	Expressed-In-All	All	Expressed-In-All	6.4892	9.78809	4.3015	9.95273	2.96015	5.67971	2.17556	0.948527	3.63879	5.21528	2.83754
P07.black	ENSG00000099341	PSMD8	proteasome 26S subunit, non-ATPase 8	5714	All	Expressed-In-All	All	Expressed-In-All	3.2446	3.2627	4.3015	3.98109	2.96015	3.24555	3.62594	2.52941	2.59914	0	2.12816
P07.black	ENSG00000113552	GNPDA1	glucosamine-6-phosphate deaminase 1	10007	All	Expressed-In-All	All	Expressed-In-All	1.6223	6.52539	2.15075	7.96219	0	4.05694	0	0.948527	1.55948	0.869213	0
P07.black	ENSG00000135045	C9orf40	chromosome 9 open reading frame 40	55071	All	Expressed-In-All	All	Mixed	4.8669	4.89404	4.3015	3.98109	0	0.811387	0	0.948527	3.11897	0.869213	2.12816
P07.black	ENSG00000187134	AKR1C1	aldo-keto reductase family 1 member C1	1645	All	Expressed-In-All	All	Expressed-In-All	3.2446	4.89404	12.9045	5.97164	2.96015	3.24555	1.45037	0.316176	0.519828	0.869213	0.709385
P07.black	ENSG00000184787	UBE2G2	ubiquitin conjugating enzyme E2 G2	7327	All	Expressed-In-All	All	Expressed-In-All	1.6223	3.2627	4.3015	3.98109	0	2.43416	0	0.632352	3.11897	0.869213	0
P07.black	ENSG00000152818	UTRN	utrophin	7402	All	Expressed-In-All	All	Expressed-In-All	1.6223	3.2627	0	3.98109	1.48008	1.62277	2.90075	1.58088	3.11897	0.869213	1.41877
P07.black	ENSG00000163171	CDC42EP3	CDC42 effector protein 3	10602	All	Expressed-In-All	All	Expressed-In-All	1.6223	3.2627	4.3015	1.99055	0	0.811387	0.725187	0.948527	2.59914	3.47685	2.83754
P07.black	ENSG00000089505	CMTM1	CKLF like MARVEL transmembrane domain containing 1	113540	Testis	Tissue-Enriched	Testis	Tissue-Enriched	4.8669	4.89404	4.3015	1.99055	0	0.811387	0.725187	0.632352	0	1.73843	1.41877
P07.blue	ENSG00000163631	ALB	albumin	213	Liver	Tissue-Enriched	Liver	Tissue-Enriched	68.1366	110.932	66.6732	35.8298	145.048	295.345	26.8319	10.4338	18.7138	3.47685	13.4783
P07.blue	ENSG00000197249	SERPINA1	serpin family A member 1	5265	Liver	Tissue-Enriched	Liver	Tissue-Enriched	32.446	57.0972	36.5627	19.9055	66.6035	135.502	15.9541	7.90439	5.19828	8.69213	6.38447
P07.blue	ENSG00000125730	C3	complement C3	718	All	Expressed-In-All	All	Expressed-In-All	22.7122	42.4151	21.5075	27.8677	62.1632	148.484	10.8778	5.37499	7.27759	4.34606	2.83754
P07.blue	ENSG00000084674	APOB	apolipoprotein B	338	Esophagus	Tissue-Enriched	Duodenum,Liver,Small.Intestine	Group-Enriched,Group-Enriched,Group-Enriched	27.5791	42.4151	6.45225	15.9244	50.3226	119.274	8.70225	3.16176	1.55948	0	3.54693
P07.blue	ENSG00000130203	APOE	apolipoprotein E	348	All	Expressed-In-All	All	Expressed-In-All	19.4676	24.4702	8.60299	13.9338	28.1215	63.2882	6.52668	4.11029	0.519828	5.21528	4.9657
P07.blue	ENSG00000171560	FGA	fibrinogen alpha chain	2243	Esophagus	Tissue-Enriched	Liver	Tissue-Enriched	6.4892	16.3135	15.0552	9.95273	47.3625	107.915	4.35112	2.21323	1.55948	0.869213	2.83754
P07.blue	ENSG00000261701	HPR	haptoglobin-related protein	3250	Adipose.Tissue,Brain	Group-Enriched,Group-Enriched	Liver	Tissue-Enriched	9.7338	26.1016	0	5.97164	31.0816	40.5694	3.62594	3.79411	2.59914	2.60764	2.83754
P07.blue	ENSG00000115414	FN1	fibronectin 1	2335	All	Expressed-In-All	Placenta	Tissue-Enhanced	11.3561	24.4702	6.45225	9.95273	13.3207	56.7971	2.90075	2.52941	2.07931	0	1.41877
P07.blue	ENSG00000234745	HLA-B	major histocompatibility complex, class I, B	3106	All	Expressed-In-All	All	Mixed	4.8669	3.2627	0	7.96219	11.8406	16.2277	8.70225	7.90439	5.71811	5.21528	6.38447
P07.blue	ENSG00000150991	UBC	ubiquitin C	7316	All	Expressed-In-All	All	Expressed-In-All	4.8669	9.78809	4.3015	3.98109	7.40038	15.4164	10.8778	10.4338	9.3569	5.21528	4.25631
P07.blue	ENSG00000091513	TF	transferrin	7018	Liver	Tissue-Enriched	Liver	Tissue-Enriched	4.8669	17.9448	8.60299	5.97164	22.2012	39.758	4.35112	2.52941	1.55948	0	1.41877
P07.blue	ENSG00000257017	HP	haptoglobin	3240	Liver	Tissue-Enriched	Liver	Tissue-Enriched	3.2446	14.6821	8.60299	7.96219	19.241	55.9857	3.62594	1.2647	2.07931	3.47685	4.25631
P07.blue	ENSG00000175899	A2M	alpha-2-macroglobulin	2	All	Expressed-In-All	All	Expressed-In-All	4.8669	9.78809	15.0552	5.97164	11.8406	33.2669	5.07631	3.79411	0.519828	0	1.41877
P07.blue	ENSG00000136872	ALDOB	aldolase, fructose-bisphosphate B	229	Kidney,Liver,Small.Intestine	Group-Enriched,Group-Enriched,Group-Enriched	Duodenum,Kidney,Liver,Small.Intestine	Group-Enriched,Group-Enriched,Group-Enriched,Group-Enriched	9.7338	11.4194	15.0552	3.98109	17.7609	32.4555	2.17556	2.52941	2.07931	1.73843	1.41877
P07.blue	ENSG00000115306	SPTBN1	spectrin beta, non-erythrocytic 1	6711	All	Expressed-In-All	All	Expressed-In-All	4.8669	9.78809	4.3015	3.98109	4.44023	11.3594	6.52668	6.95587	2.59914	1.73843	5.67508
P07.blue	ENSG00000118137	APOA1	apolipoprotein A1	335	Liver	Tissue-Enriched	Liver,Small.Intestine	Tissue-Enhanced,Tissue-Enhanced	9.7338	8.15674	0	3.98109	14.8008	33.2669	1.45037	1.58088	2.07931	1.73843	1.41877
P07.blue	ENSG00000124942	AHNAK	AHNAK nucleoprotein	79026	All	Expressed-In-All	All	Expressed-In-All	3.2446	8.15674	0	7.96219	1.48008	12.9822	4.35112	4.11029	2.59914	2.60764	4.9657
P07.blue	ENSG00000196136	SERPINA3	serpin family A member 3	12	All	Mixed	Cervix..uterine,Liver	Group-Enriched,Group-Enriched	0	6.52539	2.15075	9.95273	14.8008	33.2669	0.725187	0.632352	3.63879	0.869213	0
P07.blue	ENSG00000118271	TTR	transthyretin	7276	Liver	Tissue-Enriched	Liver	Tissue-Enriched	1.6223	9.78809	2.15075	0	22.2012	34.8897	2.17556	2.21323	3.11897	1.73843	0.709385
P07.blue	ENSG00000109072	VTN	vitronectin	7448	Liver	Tissue-Enriched	Liver	Tissue-Enriched	9.7338	8.15674	2.15075	0	8.88046	18.6619	0	0.948527	1.55948	0	0.709385
P07.blue	ENSG00000021826	CPS1	carbamoyl-phosphate synthase 1	1373	Liver	Tissue-Enriched	Duodenum,Liver,Small.Intestine	Group-Enriched,Group-Enriched,Group-Enriched	4.8669	6.52539	6.45225	3.98109	10.3605	33.2669	2.17556	0.632352	0.519828	0	0.709385
P07.blue	ENSG00000185624	P4HB	prolyl 4-hydroxylase subunit beta	5034	All	Expressed-In-All	All	Expressed-In-All	4.8669	6.52539	2.15075	1.99055	14.8008	13.7936	4.35112	1.89705	1.55948	1.73843	2.83754
P07.blue	ENSG00000120885	CLU	clusterin	1191	All	Expressed-In-All	All	Expressed-In-All	1.6223	3.2627	2.15075	5.97164	11.8406	33.2669	4.35112	2.21323	1.03966	0	0.709385
P07.blue	ENSG00000168610	STAT3	signal transducer and activator of transcription 3	6774	All	Expressed-In-All	All	Expressed-In-All	1.6223	3.2627	2.15075	3.98109	2.96015	7.30249	6.52668	3.79411	2.59914	5.21528	3.54693
P07.blue	ENSG00000196616	ADH1B	alcohol dehydrogenase 1B (class I), beta polypeptide	125	Adipose.Tissue	Tissue-Enhanced	Adipose.Tissue,Liver	Group-Enriched,Group-Enriched	0	3.2627	4.3015	3.98109	4.44023	18.6619	0.725187	0	1.55948	0	2.12816
P07.blue	ENSG00000138207	RBP4	retinol binding protein 4	5950	Liver	Tissue-Enriched	Liver	Tissue-Enriched	1.6223	8.15674	2.15075	3.98109	13.3207	23.5302	2.17556	1.2647	1.03966	0	0.709385
P07.blue	ENSG00000151655	ITIH2	inter-alpha-trypsin inhibitor heavy chain 2	3698	Liver	Tissue-Enriched	Liver	Tissue-Enriched	3.2446	8.15674	2.15075	5.97164	7.40038	25.153	0	0.316176	1.03966	2.60764	0.709385
P07.blue	ENSG00000107581	EIF3A	eukaryotic translation initiation factor 3 subunit A	8661	All	Expressed-In-All	All	Expressed-In-All	3.2446	3.2627	4.3015	3.98109	4.44023	5.67971	2.17556	2.84558	1.55948	3.47685	4.25631
P07.blue	ENSG00000106927	AMBP	alpha-1-microglobulin/bikunin precursor	259	Liver	Tissue-Enriched	Liver	Tissue-Enriched	1.6223	1.63135	8.60299	0	7.40038	28.3986	0	2.21323	0.519828	0.869213	2.83754
P07.blue	ENSG00000158874	APOA2	apolipoprotein A2	336	Liver	Tissue-Enriched	Liver	Tissue-Enriched	4.8669	8.15674	0	1.99055	7.40038	25.153	0.725187	0.948527	0.519828	2.60764	2.83754
P07.blue	ENSG00000182871	COL18A1	collagen type XVIII alpha 1 chain	80781	All	Expressed-In-All	All	Expressed-In-All	3.2446	3.2627	0	3.98109	10.3605	9.73665	0.725187	1.58088	1.55948	0	3.54693
P07.blue	ENSG00000117601	SERPINC1	serpin family C member 1	462	Liver	Tissue-Enriched	Liver	Tissue-Enriched	1.6223	6.52539	0	5.97164	14.8008	31.6441	0.725187	0.632352	0.519828	0.869213	0
P07.blue	ENSG00000110169	HPX	hemopexin	3263	Liver	Tissue-Enriched	Liver	Tissue-Enriched	4.8669	3.2627	8.60299	1.99055	5.92031	30.8327	1.45037	0.948527	0.519828	0	0.709385
P07.blue	ENSG00000096384	HSP90AB1	heat shock protein 90 alpha family class B member 1	3326	All	Expressed-In-All	All	Expressed-In-All	0	1.63135	0	1.99055	5.92031	8.11387	2.90075	2.21323	2.07931	3.47685	4.25631
P07.blue	ENSG00000139644	TMBIM6	transmembrane BAX inhibitor motif containing 6	7009	All	Expressed-In-All	All	Expressed-In-All	4.8669	4.89404	2.15075	0	1.48008	8.92526	2.90075	2.84558	3.11897	0.869213	4.9657
P07.blue	ENSG00000130208	APOC1	apolipoprotein C1	341	Adrenal.Gland,Liver	Group-Enriched,Group-Enriched	Liver	Tissue-Enriched	11.3561	6.52539	4.3015	0	5.92031	21.0961	0.725187	0.948527	0.519828	0.869213	0.709385
P07.blue	ENSG00000139436	GIT2	GIT ArfGAP 2	9815	All	Expressed-In-All	All	Expressed-In-All	6.4892	4.89404	4.3015	1.99055	2.96015	4.05694	2.90075	1.89705	1.55948	1.73843	2.83754
P07.blue	ENSG00000197324	LRP10	LDL receptor related protein 10	26020	All	Expressed-In-All	All	Expressed-In-All	3.2446	3.2627	0	3.98109	5.92031	3.24555	0.725187	3.47793	2.07931	2.60764	3.54693
P07.blue	ENSG00000110245	APOC3	apolipoprotein C3	345	Fallopian.Tube	Tissue-Enriched	Liver	Tissue-Enriched	3.2446	4.89404	4.3015	0	4.44023	16.2277	2.17556	0.632352	1.03966	0	0.709385
P07.blue	ENSG00000169710	FASN	fatty acid synthase	2194	All	Expressed-In-All	All	Expressed-In-All	1.6223	6.52539	2.15075	1.99055	5.92031	8.92526	2.17556	1.58088	3.11897	0	0.709385
P07.blue	ENSG00000135744	AGT	angiotensinogen	183	Liver	Tissue-Enriched	Cerebral.Cortex,Liver	Tissue-Enhanced,Tissue-Enhanced	0	6.52539	2.15075	1.99055	5.92031	20.2847	0	0.316176	1.03966	0	0.709385
P07.blue	ENSG00000184863	RBM33	RNA binding motif protein 33	155435	All	Expressed-In-All	All	Expressed-In-All	0	1.63135	0	1.99055	5.92031	4.86832	0	1.58088	2.07931	2.60764	3.54693
P07.blue	ENSG00000122194	PLG	plasminogen	5340	Liver	Tissue-Enriched	Liver	Tissue-Enriched	3.2446	6.52539	2.15075	0	5.92031	16.2277	0.725187	0.632352	1.55948	0	0.709385
P07.blue	ENSG00000244731	C4A	complement C4A (Rodgers blood group)	720	Liver	Tissue-Enhanced	Liver	Tissue-Enhanced	1.6223	4.89404	2.15075	3.98109	8.88046	17.0391	1.45037	0.948527	2.07931	0.869213	0.709385
P07.blue	ENSG00000250722	SELENOP	selenoprotein P	6414	All	Expressed-In-All	All	Expressed-In-All	0	9.78809	4.3015	0	4.44023	7.30249	0.725187	0.632352	1.03966	1.73843	2.12816
P07.blue	ENSG00000149131	SERPING1	serpin family G member 1	710	All	Expressed-In-All	All	Expressed-In-All	3.2446	1.63135	2.15075	3.98109	5.92031	17.0391	0	0.948527	0.519828	0.869213	0
P07.blue	ENSG00000127603	MACF1	microtubule-actin crosslinking factor 1	23499	All	Expressed-In-All	All	Expressed-In-All	3.2446	3.2627	4.3015	0	1.48008	4.86832	2.17556	1.2647	1.55948	3.47685	2.83754
P07.blue	ENSG00000170214	ADRA1B	adrenoceptor alpha 1B	147	Small.Intestine,Thyroid	Tissue-Enhanced,Tissue-Enhanced	Cerebral.Cortex,Spleen	Tissue-Enhanced,Tissue-Enhanced	4.8669	1.63135	0	7.96219	0	8.92526	1.45037	0.632352	5.19828	0.869213	0.709385
P07.blue	ENSG00000180210	F2	coagulation factor II, thrombin	2147	Heart	Tissue-Enriched	Liver	Tissue-Enriched	3.2446	3.2627	4.3015	0	5.92031	12.9822	0.725187	1.2647	0.519828	0.869213	0
P07.blue	ENSG00000178209	PLEC	plectin	5339	All	Expressed-In-All	All	Expressed-In-All	3.2446	6.52539	2.15075	1.99055	4.44023	6.4911	0.725187	1.58088	0.519828	2.60764	2.83754
P07.blue	ENSG00000198848	CES1	carboxylesterase 1	1066	Liver	Tissue-Enhanced	Gallbladder,Liver,Lung	Group-Enriched,Group-Enriched,Group-Enriched	3.2446	8.15674	2.15075	1.99055	10.3605	9.73665	2.90075	0.316176	0.519828	0.869213	0.709385
P07.blue	ENSG00000206503	HLA-A	major histocompatibility complex, class I, A	3105	All	Expressed-In-All	All	Mixed	6.4892	3.2627	2.15075	1.99055	4.44023	3.24555	3.62594	1.58088	1.03966	0.869213	2.12816
P07.blue	ENSG00000171766	GATM	glycine amidinotransferase	2628	All	Expressed-In-All	Kidney,Liver,Pancreas	Group-Enriched,Group-Enriched,Group-Enriched	0	4.89404	0	3.98109	7.40038	9.73665	0.725187	0.632352	0.519828	0	0.709385
P07.blue	ENSG00000179218	CALR	calreticulin	811	All	Expressed-In-All	All	Expressed-In-All	1.6223	3.2627	4.3015	0	2.96015	7.30249	0.725187	2.21323	1.03966	0.869213	2.83754
P07.blue	ENSG00000125844	RRBP1	ribosome binding protein 1	6238	All	Expressed-In-All	All	Expressed-In-All	4.8669	1.63135	2.15075	3.98109	5.92031	11.3594	1.45037	0.948527	0.519828	0.869213	0.709385
P07.blue	ENSG00000148400	NOTCH1	notch 1	4851	All	Expressed-In-All	All	Expressed-In-All	0	3.2627	2.15075	3.98109	0	4.05694	2.90075	1.2647	1.55948	0	0.709385
P07.blue	ENSG00000273749	CYFIP1	cytoplasmic FMR1 interacting protein 1	23191	All	Expressed-In-All	All	Expressed-In-All	3.2446	3.2627	2.15075	3.98109	2.96015	4.05694	1.45037	1.58088	1.03966	0	0.709385
P07.blue	ENSG00000196535	MYO18A	myosin XVIIIA	399687	All	Expressed-In-All	All	Expressed-In-All	3.2446	3.2627	2.15075	0	2.96015	3.24555	0.725187	2.52941	2.07931	0.869213	2.12816
P07.blue	ENSG00000108654	DDX5	DEAD-box helicase 5	1655	All	Expressed-In-All	All	Expressed-In-All	1.6223	1.63135	0	3.98109	4.44023	4.05694	2.17556	2.52941	0.519828	1.73843	0.709385
P07.blue	ENSG00000141753	IGFBP4	insulin like growth factor binding protein 4	3487	All	Expressed-In-All	All	Expressed-In-All	0	1.63135	2.15075	3.98109	4.44023	4.86832	0.725187	0	1.03966	0	0.709385
P07.brown	ENSG00000183508	FAM46C			Testis	Tissue-Enhanced	All	Mixed	48.669	1.63135	0	1.99055	11.8406	30.0213	26.1067	27.5073	36.3879	24.338	15.6065
P07.brown	ENSG00000104765	BNIP3L	BCL2 interacting protein 3 like	665	All	Expressed-In-All	All	Expressed-In-All	48.669	13.0508	4.3015	1.99055	8.88046	27.5872	19.5801	17.0735	22.8724	19.9919	9.93139
P07.brown	ENSG00000167658	EEF2	eukaryotic translation elongation factor 2	1938	All	Expressed-In-All	All	Expressed-In-All	17.8453	9.78809	4.3015	5.97164	13.3207	23.5302	13.0534	20.8676	10.3966	8.69213	13.4783
P07.brown	ENSG00000133606	MKRN1	makorin ring finger protein 1	23608	All	Expressed-In-All	All	Expressed-In-All	24.3345	3.2627	2.15075	0	2.96015	18.6619	16.6793	23.0808	20.2733	20.8611	12.0595
P07.brown	ENSG00000034152	MAP2K3	mitogen-activated protein kinase kinase 3	5606	All	Expressed-In-All	All	Expressed-In-All	17.8453	1.63135	0	3.98109	5.92031	12.9822	13.7786	11.6985	16.1147	16.515	9.93139
P07.brown	ENSG00000196924	FLNA	filamin A	2316	All	Expressed-In-All	All	Expressed-In-All	11.3561	1.63135	0	9.95273	8.88046	7.30249	6.52668	8.85292	5.19828	9.56134	13.4783
P07.brown	ENSG00000198876	DCAF12	DDB1 and CUL4 associated factor 12	25853	All	Expressed-In-All	All	Expressed-In-All	19.4676	1.63135	0	1.99055	1.48008	10.548	15.9541	11.0662	11.956	16.515	6.38447
P07.brown	ENSG00000233276	GPX1	glutathione peroxidase 1	2876	All	Expressed-In-All	All	Expressed-In-All	9.7338	6.52539	0	3.98109	2.96015	6.4911	7.25187	11.6985	6.23793	9.56134	10.6408
P07.brown	ENSG00000086232	EIF2AK1	eukaryotic translation initiation factor 2 alpha kinase 1	27102	All	Expressed-In-All	All	Expressed-In-All	8.1115	4.89404	0	3.98109	4.44023	4.05694	5.8015	8.22057	6.23793	9.56134	5.67508
P07.brown	ENSG00000173821	RNF213	ring finger protein 213	57674	All	Expressed-In-All	All	Expressed-In-All	8.1115	8.15674	2.15075	3.98109	4.44023	6.4911	2.90075	5.05881	4.67845	7.82292	7.09385
P07.brown	ENSG00000158710	TAGLN2	transgelin 2	8407	All	Expressed-In-All	All	Expressed-In-All	8.1115	8.15674	0	1.99055	2.96015	2.43416	5.8015	9.48527	5.19828	6.08449	6.38447
P07.brown	ENSG00000198034	RPS4X	ribosomal protein S4 X-linked	6191	All	Expressed-In-All	All	Expressed-In-All	8.1115	3.2627	0	3.98109	2.96015	4.05694	5.07631	7.27204	3.11897	6.9537	5.67508
P07.brown	ENSG00000196531	NACA	nascent polypeptide associated complex subunit alpha	4666	All	Expressed-In-All	All	Expressed-In-All	9.7338	3.2627	0	3.98109	1.48008	2.43416	4.35112	4.11029	6.23793	7.82292	7.80324
P07.brown	ENSG00000106052	TAX1BP1	Tax1 binding protein 1	8887	All	Expressed-In-All	All	Expressed-In-All	8.1115	1.63135	0	1.99055	0	8.11387	5.07631	5.05881	6.75776	4.34606	3.54693
P07.brown	ENSG00000118181	RPS25	ribosomal protein S25	6230	All	Expressed-In-All	All	Expressed-In-All	4.8669	4.89404	0	1.99055	2.96015	4.05694	4.35112	4.74264	4.15862	3.47685	6.38447
P07.brown	ENSG00000137154	RPS6	ribosomal protein S6	6194	All	Expressed-In-All	All	Expressed-In-All	8.1115	1.63135	2.15075	0	2.96015	4.86832	5.07631	5.37499	4.67845	1.73843	6.38447
P07.brown	ENSG00000173812	EIF1	eukaryotic translation initiation factor 1	10209	All	Expressed-In-All	All	Expressed-In-All	8.1115	4.89404	0	1.99055	1.48008	4.05694	5.07631	3.16176	4.15862	4.34606	2.83754
P07.brown	ENSG00000071564	TCF3	transcription factor 3	6929	All	Expressed-In-All	All	Expressed-In-All	8.1115	1.63135	2.15075	3.98109	4.44023	4.05694	3.62594	1.58088	4.15862	4.34606	5.67508
P07.brown	ENSG00000113558	SKP1	S-phase kinase associated protein 1	6500	All	Expressed-In-All	All	Expressed-In-All	6.4892	4.89404	0	1.99055	2.96015	4.05694	2.90075	3.16176	2.07931	4.34606	4.25631
P07.brown	ENSG00000122406	RPL5	ribosomal protein L5	6125	All	Expressed-In-All	All	Expressed-In-All	6.4892	3.2627	2.15075	0	1.48008	2.43416	2.17556	4.74264	5.19828	5.21528	4.25631
P07.brown	ENSG00000197102	DYNC1H1	dynein cytoplasmic 1 heavy chain 1	1778	All	Expressed-In-All	All	Expressed-In-All	6.4892	4.89404	0	1.99055	2.96015	4.86832	2.17556	2.52941	2.07931	5.21528	3.54693
P07.brown	ENSG00000130255	RPL36	ribosomal protein L36	25873	All	Expressed-In-All	All	Expressed-In-All	4.8669	3.2627	0	1.99055	0	2.43416	5.07631	2.84558	2.07931	2.60764	4.25631
P07.brown	ENSG00000100664	EIF5	eukaryotic translation initiation factor 5	1983	All	Expressed-In-All	All	Expressed-In-All	4.8669	1.63135	0	1.99055	0	5.67971	2.17556	3.79411	3.11897	3.47685	2.12816
P07.brown	ENSG00000123066	MED13L	mediator complex subunit 13 like	23389	All	Expressed-In-All	All	Expressed-In-All	3.2446	0	2.15075	1.99055	0	4.86832	0.725187	5.37499	6.23793	2.60764	2.12816
P07.brown	ENSG00000155506	LARP1	La ribonucleoprotein domain family member 1	23367	All	Expressed-In-All	All	Expressed-In-All	8.1115	1.63135	0	1.99055	4.44023	1.62277	1.45037	2.52941	2.59914	4.34606	2.83754
P07.brown	ENSG00000112851	ERBIN	erbb2 interacting protein	55914	All	Expressed-In-All	All	Expressed-In-All	6.4892	1.63135	0	1.99055	1.48008	1.62277	6.52668	3.16176	1.55948	3.47685	2.83754
P07.brown	ENSG00000157540	DYRK1A	dual specificity tyrosine phosphorylation regulated kinase 1A	1859	All	Expressed-In-All	All	Expressed-In-All	6.4892	1.63135	4.3015	1.99055	1.48008	2.43416	2.17556	1.58088	3.11897	2.60764	3.54693
P07.brown	ENSG00000162434	JAK1	Janus kinase 1	3716	All	Expressed-In-All	All	Expressed-In-All	3.2446	1.63135	2.15075	0	1.48008	2.43416	3.62594	3.79411	5.71811	0	0.709385
P07.brown	ENSG00000174231	PRPF8	pre-mRNA processing factor 8	10594	All	Expressed-In-All	All	Expressed-In-All	4.8669	1.63135	2.15075	0	1.48008	0.811387	3.62594	4.42646	2.07931	1.73843	4.25631
P07.brown	ENSG00000101608	MYL12A	myosin light chain 12A	10627	All	Expressed-In-All	All	Expressed-In-All	6.4892	1.63135	0	1.99055	1.48008	0.811387	4.35112	3.16176	2.07931	3.47685	0.709385
P07.brown	ENSG00000153317	ASAP1	ArfGAP with SH3 domain, ankyrin repeat and PH domain 1	50807	All	Expressed-In-All	All	Expressed-In-All	4.8669	1.63135	0	3.98109	1.48008	0.811387	1.45037	2.84558	2.07931	4.34606	1.41877
P07.green	ENSG00000206172	HBA1	hemoglobin subunit alpha 1	3039	All	Expressed-In-All	Bone.Marrow,Placenta	Group-Enriched,Group-Enriched	304.992	102.775	81.7285	121.423	316.736	386.22	231.335	167.889	236.002	303.355	268.857
P07.green	ENSG00000244734	HBB	hemoglobin subunit beta	3043	All	Expressed-In-All	Bone.Marrow	Tissue-Enriched	251.457	24.4702	17.206	81.6124	214.611	258.833	197.251	118.25	180.38	292.056	206.431
P07.green	ENSG00000188536	HBA2	hemoglobin subunit alpha 2	3040	All	Expressed-In-All	Bone.Marrow,Placenta	Group-Enriched,Group-Enriched	196.298	21.2075	8.60299	61.707	153.928	204.47	134.885	97.3821	123.199	155.589	152.518
P07.green	ENSG00000266412	NCOA4	nuclear receptor coactivator 4	8031	All	Expressed-In-All	All	Expressed-In-All	42.1798	6.52539	0	1.99055	23.6812	36.5124	44.9616	26.5588	50.9431	54.7604	34.0505
P07.green	ENSG00000060237	WNK1	WNK lysine deficient protein kinase 1	65125	All	Expressed-In-All	All	Expressed-In-All	22.7122	3.2627	0	7.96219	14.8008	28.3986	30.4579	31.3014	37.9474	38.2454	19.1534
P07.green	ENSG00000118689	FOXO3	forkhead box O3	2309	All	Expressed-In-All	All	Expressed-In-All	27.5791	1.63135	0	1.99055	7.40038	30.0213	34.809	34.147	43.6655	39.9838	12.0595
P07.green	ENSG00000060138	YBX3	Y-box binding protein 3	8531	Muscle	Tissue-Enriched	All	Expressed-In-All	14.6007	1.63135	2.15075	0	11.8406	12.1708	12.3282	13.2794	15.075	16.515	7.80324
P07.green	ENSG00000161016	RPL8	ribosomal protein L8	6132	All	Expressed-In-All	All	Expressed-In-All	9.7338	6.52539	2.15075	7.96219	8.88046	9.73665	7.97706	10.75	10.9164	9.56134	9.93139
P07.green	ENSG00000253304	TMEM200B	transmembrane protein 200B	399474	Bladder	Tissue-Enhanced	Endometrium	Tissue-Enhanced	6.4892	0	2.15075	0	4.44023	8.11387	12.3282	12.9632	9.87673	14.7766	8.51262
P07.green	ENSG00000196914	ARHGEF12	Rho guanine nucleotide exchange factor 12	23365	All	Expressed-In-All	All	Expressed-In-All	8.1115	4.89404	0	1.99055	7.40038	8.92526	10.1526	9.80145	11.4362	13.9074	7.80324
P07.green	ENSG00000148180	GSN	gelsolin	2934	All	Expressed-In-All	All	Expressed-In-All	11.3561	4.89404	0	1.99055	1.48008	5.67971	17.4045	14.5441	16.1147	13.0382	9.22201
P07.green	ENSG00000150867	PIP4K2A	phosphatidylinositol-5-phosphate 4-kinase type 2 alpha	5305	All	Expressed-In-All	All	Expressed-In-All	6.4892	3.2627	0	1.99055	5.92031	9.73665	11.603	13.9117	14.0354	10.4306	7.80324
P07.green	ENSG00000114166	KAT2B	lysine acetyltransferase 2B	8850	All	Expressed-In-All	All	Expressed-In-All	6.4892	3.2627	2.15075	5.97164	2.96015	15.4164	9.42743	10.75	12.4759	13.0382	3.54693
P07.green	ENSG00000267697	LUZP6	leucine zipper protein 6	767558			All	Not-Expressed	8.1115	4.89404	0	1.99055	1.48008	7.30249	10.1526	12.9632	9.87673	7.82292	4.25631
P07.green	ENSG00000109971	HSPA8	heat shock protein family A (Hsp70) member 8	3312	All	Expressed-In-All	All	Expressed-In-All	3.2446	3.2627	6.45225	0	2.96015	9.73665	7.97706	5.37499	6.75776	8.69213	6.38447
P07.green	ENSG00000034713	GABARAPL2	GABA type A receptor associated protein like 2	11345	All	Expressed-In-All	All	Expressed-In-All	6.4892	1.63135	0	1.99055	5.92031	6.4911	9.42743	5.37499	7.79742	8.69213	4.9657
P07.green	ENSG00000250644				All	Mixed	Adrenal.Gland	Tissue-Enhanced	0	3.2627	0	1.99055	2.96015	11.3594	6.52668	3.79411	5.19828	6.9537	5.67508
P07.green	ENSG00000153187	HNRNPU	heterogeneous nuclear ribonucleoprotein U	3192	All	Expressed-In-All	All	Expressed-In-All	4.8669	3.2627	0	1.99055	5.92031	8.11387	5.8015	6.32352	2.59914	4.34606	5.67508
P07.green	ENSG00000137193	PIM1	Pim-1 proto-oncogene, serine/threonine kinase	5292	All	Expressed-In-All	All	Expressed-In-All	6.4892	1.63135	0	1.99055	5.92031	3.24555	5.07631	4.42646	4.67845	9.56134	7.80324
P07.green	ENSG00000166946	CCNDBP1	cyclin D1 binding protein 1	23582	All	Expressed-In-All	All	Mixed	4.8669	1.63135	0	1.99055	0	4.86832	9.42743	4.42646	8.83707	6.08449	3.54693
P07.green	ENSG00000105063	PPP6R1	protein phosphatase 6 regulatory subunit 1	22870	All	Expressed-In-All	All	Expressed-In-All	1.6223	0	2.15075	0	2.96015	6.4911	3.62594	6.32352	6.23793	6.08449	2.83754
P07.green	ENSG00000111679	PTPN6	protein tyrosine phosphatase, non-receptor type 6	5777	All	Expressed-In-All	All	Mixed	3.2446	1.63135	2.15075	1.99055	4.44023	6.4911	6.52668	6.32352	4.15862	2.60764	2.83754
P07.green	ENSG00000071054	MAP4K4	mitogen-activated protein kinase kinase kinase kinase 4	9448	All	Expressed-In-All	All	Expressed-In-All	3.2446	3.2627	2.15075	0	1.48008	3.24555	3.62594	2.21323	6.23793	4.34606	3.54693
P07.green	ENSG00000204469	PRRC2A	proline rich coiled-coil 2A	7916	All	Expressed-In-All	All	Mixed	0	1.63135	0	3.98109	0	4.86832	3.62594	3.47793	4.15862	2.60764	1.41877
P07.green	ENSG00000006459	KDM7A	lysine demethylase 7A	80853	All	Expressed-In-All	All	Mixed	1.6223	0	2.15075	1.99055	0	5.67971	2.17556	5.05881	4.15862	3.47685	1.41877
P07.green	ENSG00000114867	EIF4G1	eukaryotic translation initiation factor 4 gamma 1	1981	All	Expressed-In-All	All	Expressed-In-All	1.6223	1.63135	0	1.99055	2.96015	4.86832	3.62594	1.89705	2.59914	5.21528	2.83754
P07.green	ENSG00000105193	RPS16	ribosomal protein S16	6217	All	Expressed-In-All	All	Expressed-In-All	3.2446	1.63135	2.15075	0	2.96015	0.811387	4.35112	2.84558	3.11897	2.60764	4.9657
P07.green	ENSG00000069424	KCNAB2	potassium voltage-gated channel subfamily A regulatory beta subunit 2	8514	All	Expressed-In-All	Cerebral.Cortex	Tissue-Enhanced	3.2446	0	2.15075	0	2.96015	0.811387	3.62594	2.52941	2.59914	3.47685	3.54693
P07.grey	ENSG00000103187	COTL1	coactosin like F-actin binding protein 1	23406	All	Expressed-In-All	All	Expressed-In-All	1.6223	1.63135	0	7.96219	1.48008	7.30249	0.725187	6.63969	4.67845	4.34606	4.9657
P07.grey	ENSG00000204256	BRD2	bromodomain containing 2	6046	All	Expressed-In-All	All	Expressed-In-All	4.8669	3.2627	2.15075	3.98109	4.44023	2.43416	2.90075	2.52941	4.67845	4.34606	2.83754
P07.grey	ENSG00000184922	FMNL1	formin like 1	752	All	Expressed-In-All	All	Expressed-In-All	1.6223	3.2627	2.15075	3.98109	2.96015	3.24555	4.35112	2.84558	2.59914	3.47685	2.83754
P07.grey	ENSG00000116254	CHD5	chromodomain helicase DNA binding protein 5	26038	Brain,Pituitary,Testis	Group-Enriched,Group-Enriched,Group-Enriched	Cerebral.Cortex	Tissue-Enriched	3.2446	0	2.15075	5.97164	2.96015	2.43416	2.17556	2.21323	1.55948	1.73843	4.25631
P07.grey	ENSG00000184110	EIF3C	eukaryotic translation initiation factor 3 subunit C	8663	All	Expressed-In-All	All	Expressed-In-All	3.2446	1.63135	2.15075	3.98109	1.48008	4.86832	3.62594	1.89705	0.519828	1.73843	6.38447
P07.grey	ENSG00000197694	SPTAN1	spectrin alpha, non-erythrocytic 1	6709	All	Expressed-In-All	All	Expressed-In-All	1.6223	3.2627	6.45225	1.99055	1.48008	2.43416	2.17556	4.42646	1.55948	0.869213	2.83754
P07.grey	ENSG00000154845	PPP4R1	protein phosphatase 4 regulatory subunit 1	9989	All	Expressed-In-All	All	Expressed-In-All	1.6223	1.63135	0	3.98109	2.96015	0.811387	2.17556	3.16176	4.15862	0.869213	2.83754
P07.grey	ENSG00000124172	ATP5E			All	Expressed-In-All	All	Expressed-In-All	0	3.2627	0	1.99055	2.96015	0.811387	3.62594	1.2647	3.11897	0.869213	0.709385
P07.red	ENSG00000198804	MT-CO1			All	Expressed-In-All	All	Expressed-In-All	137.896	246.334	68.824	115.452	97.6851	130.633	121.106	101.492	144.512	120.821	134.074
P07.red	ENSG00000228253	MT-ATP8			All	Expressed-In-All	All	Expressed-In-All	51.9136	106.038	25.809	49.7637	32.5617	60.8541	52.9387	40.1543	57.7009	33.8993	59.5884
P07.red	ENSG00000198727	MT-CYB			All	Expressed-In-All	All	Expressed-In-All	48.669	94.6182	27.9597	37.8204	31.0816	62.4768	38.4349	34.147	54.0621	26.0764	46.8194
P07.red	ENSG00000198888	MT-ND1			All	Expressed-In-All	All	Expressed-In-All	32.446	71.7793	19.3567	31.8487	17.7609	26.7758	40.6105	27.8235	34.3086	19.1227	47.5288
P07.red	ENSG00000167996	FTH1	ferritin heavy chain 1	2495	All	Expressed-In-All	All	Expressed-In-All	21.0899	30.9956	8.60299	21.896	26.6414	28.3986	31.9082	18.022	23.9121	27.8148	22.7003
P07.red	ENSG00000205542	TMSB4X	thymosin beta 4 X-linked	7114	All	Expressed-In-All	All	Expressed-In-All	9.7338	13.0508	4.3015	3.98109	11.8406	8.92526	10.8778	11.0662	6.23793	7.82292	9.22201
P07.red	ENSG00000163736	PPBP	pro-platelet basic protein	5473	Heart,Pancreas	Group-Enriched,Group-Enriched	Bone.Marrow	Tissue-Enhanced	27.5791	58.7285	0	9.95273	2.96015	4.86832	13.7786	3.16176	5.19828	6.08449	2.12816
P07.red	ENSG00000166710	B2M	beta-2-microglobulin	567	All	Expressed-In-All	All	Expressed-In-All	8.1115	35.8897	2.15075	1.99055	5.92031	5.67971	13.0534	10.1176	9.3569	7.82292	5.67508
P07.red	ENSG00000100316	RPL3	ribosomal protein L3	6122	All	Expressed-In-All	All	Expressed-In-All	3.2446	6.52539	4.3015	3.98109	4.44023	4.86832	5.8015	6.00734	4.67845	2.60764	7.09385
P07.red	ENSG00000137642	SORL1	sortilin related receptor 1	6653	All	Mixed	All	Mixed	0	9.78809	0	1.99055	4.44023	0.811387	5.8015	3.79411	3.63879	5.21528	4.9657
P07.red	ENSG00000142676	RPL11	ribosomal protein L11	6135	All	Expressed-In-All	All	Expressed-In-All	1.6223	8.15674	2.15075	1.99055	1.48008	1.62277	5.07631	5.69116	4.15862	7.82292	3.54693
P07.red	ENSG00000130429	ARPC1B	actin related protein 2/3 complex subunit 1B	10095	All	Expressed-In-All	All	Expressed-In-All	1.6223	4.89404	2.15075	3.98109	4.44023	3.24555	2.90075	2.84558	4.15862	3.47685	4.9657
P07.red	ENSG00000167978	SRRM2	serine/arginine repetitive matrix 2	23524	All	Expressed-In-All	All	Expressed-In-All	0	8.15674	0	1.99055	4.44023	2.43416	2.17556	4.74264	2.59914	0.869213	4.25631
P07.red	ENSG00000101265	RASSF2	Ras association domain family member 2	9770	All	Expressed-In-All	Cerebral.Cortex	Tissue-Enhanced	0	4.89404	0	1.99055	1.48008	3.24555	2.90075	4.74264	2.07931	0	2.83754
P07.red	ENSG00000170832	USP32	ubiquitin specific peptidase 32	84669	All	Expressed-In-All	All	Expressed-In-All	1.6223	6.52539	2.15075	0	4.44023	3.24555	2.90075	3.16176	3.63879	1.73843	1.41877
P07.red	ENSG00000100364	KIAA0930	KIAA0930	23313	All	Expressed-In-All	All	Expressed-In-All	3.2446	4.89404	0	3.98109	0	1.62277	2.17556	3.16176	2.07931	2.60764	2.83754
P07.red	ENSG00000142669	SH3BGRL3	SH3 domain binding glutamate rich protein like 3	83442	All	Expressed-In-All	All	Expressed-In-All	1.6223	4.89404	0	1.99055	1.48008	2.43416	3.62594	4.11029	3.11897	2.60764	2.83754
P07.red	ENSG00000073849	ST6GAL1	ST6 beta-galactoside alpha-2,6-sialyltransferase 1	6480	All	Expressed-In-All	All	Expressed-In-All	3.2446	8.15674	2.15075	3.98109	2.96015	1.62277	2.17556	1.58088	2.59914	0.869213	0
P07.red	ENSG00000198763	MT-ND2			All	Expressed-In-All	All	Expressed-In-All	4.8669	8.15674	2.15075	1.99055	2.96015	4.05694	0.725187	0.948527	3.63879	0.869213	2.12816
P07.red	ENSG00000143164	DCAF6	DDB1 and CUL4 associated factor 6	55827	All	Expressed-In-All	All	Expressed-In-All	1.6223	4.89404	0	1.99055	0	4.05694	1.45037	2.21323	4.67845	0.869213	0
P07.red	ENSG00000184640	SEPT9	septin 9	10801	All	Expressed-In-All	All	Expressed-In-All	3.2446	3.2627	0	3.98109	1.48008	1.62277	0.725187	1.89705	0.519828	0	4.9657
P07.turquoise	ENSG00000075624	ACTB	actin beta	60	All	Expressed-In-All	All	Expressed-In-All	34.0683	35.8897	12.9045	39.8109	51.8027	60.0427	67.4424	89.1616	67.0578	75.6215	77.323
P07.turquoise	ENSG00000163220	S100A9	S100 calcium binding protein A9	6280	Esophagus,Spleen,Vagina	Group-Enriched,Group-Enriched,Group-Enriched	Bone.Marrow,Esophagus	Group-Enriched,Group-Enriched	17.8453	26.1016	0	13.9338	38.482	59.2313	74.6943	63.8675	60.8199	79.9676	75.9042
P07.turquoise	ENSG00000143546	S100A8	S100 calcium binding protein A8	6279	Esophagus,Spleen,Vagina	Group-Enriched,Group-Enriched,Group-Enriched	Bone.Marrow,Esophagus,Tonsil	Group-Enriched,Group-Enriched,Group-Enriched	11.3561	17.9448	4.3015	15.9244	50.3226	36.5124	57.2898	49.3234	46.7845	63.4525	61.7165
P07.turquoise	ENSG00000087086	FTL	ferritin light chain	2512	All	Expressed-In-All	All	Expressed-In-All	25.9568	34.2583	12.9045	11.9433	29.6015	34.0783	36.9845	26.8749	25.9914	26.9456	34.7599
P07.turquoise	ENSG00000082146	STRADB	STE20-related kinase adaptor beta	55437	All	Expressed-In-All	All	Expressed-In-All	24.3345	0	2.15075	0	8.88046	20.2847	29.7327	19.9191	45.225	51.2836	47.5288
P07.turquoise	ENSG00000133742	CA1	carbonic anhydrase 1	759	Colon	Tissue-Enriched	Bone.Marrow,Colon,Rectum	Group-Enriched,Group-Enriched,Group-Enriched	9.7338	1.63135	2.15075	7.96219	16.2808	29.2099	44.2364	38.5734	68.6173	75.6215	75.1948
P07.turquoise	ENSG00000184009	ACTG1	actin gamma 1	71	All	Expressed-In-All	All	Expressed-In-All	4.8669	9.78809	8.60299	3.98109	17.7609	20.2847	31.9082	37.6249	23.3923	16.515	27.666
P07.turquoise	ENSG00000100345	MYH9	myosin heavy chain 9	4627	All	Expressed-In-All	All	Expressed-In-All	11.3561	9.78809	4.3015	9.95273	19.241	26.7758	23.206	27.1911	17.6741	11.2998	19.1534
P07.turquoise	ENSG00000223609	HBD	hemoglobin subunit delta	3045	Heart	Tissue-Enriched	Bone.Marrow	Tissue-Enriched	8.1115	1.63135	0	7.96219	13.3207	13.7936	22.4808	8.85292	24.4319	45.1991	30.5036
P07.turquoise	ENSG00000133112	TPT1	tumor protein, translationally-controlled 1	7178	All	Expressed-In-All	All	Expressed-In-All	14.6007	8.15674	6.45225	7.96219	7.40038	15.4164	18.8549	18.022	17.6741	14.7766	21.9909
P07.turquoise	ENSG00000136929	HEMGN	hemogen	55363	Liver	Tissue-Enriched	Bone.Marrow,Testis	Group-Enriched,Group-Enriched	19.4676	4.89404	6.45225	3.98109	8.88046	13.7936	18.1297	11.0662	21.8328	17.3843	23.4097
P07.turquoise	ENSG00000070756	PABPC1	poly(A) binding protein cytoplasmic 1	26986	All	Expressed-In-All	All	Expressed-In-All	6.4892	3.2627	4.3015	0	10.3605	8.92526	13.0534	12.9632	15.075	11.2998	15.6065
P07.turquoise	ENSG00000156508	EEF1A1	eukaryotic translation elongation factor 1 alpha 1	1915	All	Expressed-In-All	All	Expressed-In-All	11.3561	4.89404	4.3015	5.97164	7.40038	9.73665	15.2289	13.9117	11.4362	6.08449	16.3159
P07.turquoise	ENSG00000092841	MYL6	myosin light chain 6	4637	All	Expressed-In-All	All	Expressed-In-All	8.1115	9.78809	0	1.99055	4.44023	13.7936	13.7786	13.2794	7.79742	11.2998	12.0595
P07.turquoise	ENSG00000197756	RPL37A	ribosomal protein L37a	6168	All	Expressed-In-All	All	Expressed-In-All	3.2446	3.2627	2.15075	3.98109	11.8406	11.3594	12.3282	10.75	10.3966	13.9074	18.444
P07.turquoise	ENSG00000137076	TLN1	talin 1	7094	All	Expressed-In-All	All	Expressed-In-All	3.2446	3.2627	0	3.98109	8.88046	11.3594	13.0534	12.3309	8.31724	6.9537	12.7689
P07.turquoise	ENSG00000145592	RPL37	ribosomal protein L37	6167	All	Expressed-In-All	All	Expressed-In-All	6.4892	3.2627	2.15075	0	5.92031	6.4911	10.1526	8.85292	9.3569	8.69213	9.93139
P07.turquoise	ENSG00000110367	DDX6	DEAD-box helicase 6	1656	All	Expressed-In-All	All	Expressed-In-All	6.4892	1.63135	0	1.99055	7.40038	7.30249	9.42743	9.48527	9.3569	7.82292	10.6408
P07.turquoise	ENSG00000197061	HIST1H4C	histone cluster 1 H4 family member c	8364	All	Not-Expressed	All	Mixed	1.6223	0	4.3015	1.99055	2.96015	8.11387	9.42743	9.80145	9.3569	13.9074	14.8971
P07.turquoise	ENSG00000115271	GCA	grancalcin	25801	All	Expressed-In-All	Bone.Marrow	Tissue-Enhanced	0	0	2.15075	0	5.92031	3.24555	8.70225	10.75	5.19828	9.56134	8.51262
P07.turquoise	ENSG00000164587	RPS14	ribosomal protein S14	6208	All	Expressed-In-All	All	Expressed-In-All	4.8669	4.89404	6.45225	1.99055	5.92031	6.4911	7.25187	3.47793	7.27759	5.21528	11.3502
P07.turquoise	ENSG00000110321	EIF4G2	eukaryotic translation initiation factor 4 gamma 2	1982	All	Expressed-In-All	All	Expressed-In-All	0	6.52539	0	1.99055	4.44023	4.05694	7.25187	8.53675	6.23793	5.21528	5.67508
P07.turquoise	ENSG00000162704	ARPC5	actin related protein 2/3 complex subunit 5	10092	All	Expressed-In-All	All	Expressed-In-All	1.6223	3.2627	0	1.99055	5.92031	4.05694	11.603	11.0662	6.23793	6.9537	7.09385
P07.turquoise	ENSG00000197746	PSAP	prosaposin	5660	All	Expressed-In-All	All	Expressed-In-All	3.2446	6.52539	0	3.98109	4.44023	7.30249	6.52668	5.37499	4.67845	4.34606	6.38447
P07.turquoise	ENSG00000067225	PKM	pyruvate kinase M1/2	5315	All	Expressed-In-All	All	Expressed-In-All	1.6223	4.89404	0	1.99055	4.44023	4.86832	12.3282	10.4338	3.11897	6.9537	7.80324
P07.turquoise	ENSG00000186591	UBE2H	ubiquitin conjugating enzyme E2 H	7328	All	Expressed-In-All	All	Expressed-In-All	3.2446	3.2627	2.15075	0	4.44023	8.11387	5.8015	5.69116	6.75776	6.9537	6.38447
P07.turquoise	ENSG00000079308	TNS1	tensin 1	7145	All	Expressed-In-All	All	Expressed-In-All	1.6223	1.63135	0	3.98109	2.96015	6.4911	7.25187	6.00734	9.3569	8.69213	7.80324
P07.turquoise	ENSG00000149925	ALDOA	aldolase, fructose-bisphosphate A	226	All	Expressed-In-All	Skeletal.Muscle	Tissue-Enriched	1.6223	4.89404	0	1.99055	2.96015	6.4911	8.70225	8.22057	4.15862	6.08449	7.09385
P07.turquoise	ENSG00000026025	VIM	vimentin	7431	All	Expressed-In-All	All	Expressed-In-All	1.6223	3.2627	4.3015	0	1.48008	5.67971	7.97706	8.53675	6.75776	5.21528	7.09385
P07.turquoise	ENSG00000204525	HLA-C	major histocompatibility complex, class I, C	3107	All	Expressed-In-All	Lung	Tissue-Enhanced	3.2446	3.2627	0	3.98109	5.92031	6.4911	7.25187	4.74264	4.15862	2.60764	5.67508
P07.turquoise	ENSG00000135636	DYSF	dysferlin	8291	All	Expressed-In-All	All	Mixed	0	3.2627	0	1.99055	2.96015	3.24555	6.52668	6.00734	3.11897	13.0382	6.38447
P07.turquoise	ENSG00000134419	RPS15A	ribosomal protein S15a	6210	All	Expressed-In-All	All	Expressed-In-All	6.4892	3.2627	2.15075	0	1.48008	3.24555	3.62594	4.42646	7.79742	9.56134	9.22201
P07.turquoise	ENSG00000172757	CFL1	cofilin 1	1072	All	Expressed-In-All	All	Expressed-In-All	0	0	2.15075	1.99055	0	4.05694	6.52668	7.90439	4.15862	6.08449	5.67508
P07.turquoise	ENSG00000163931	TKT	transketolase	7086	All	Expressed-In-All	All	Expressed-In-All	0	1.63135	0	1.99055	2.96015	4.86832	7.97706	11.3823	8.83707	1.73843	5.67508
P07.turquoise	ENSG00000110955	ATP5B			All	Expressed-In-All	All	Expressed-In-All	3.2446	3.2627	0	1.99055	4.44023	5.67971	7.97706	6.95587	2.59914	4.34606	4.9657
P07.turquoise	ENSG00000058272	PPP1R12A	protein phosphatase 1 regulatory subunit 12A	4659	All	Expressed-In-All	All	Expressed-In-All	4.8669	3.2627	4.3015	3.98109	2.96015	4.05694	4.35112	3.79411	3.11897	7.82292	5.67508
P07.turquoise	ENSG00000141480	ARRB2	arrestin beta 2	409	All	Expressed-In-All	All	Expressed-In-All	0	1.63135	0	7.96219	5.92031	2.43416	5.8015	6.00734	4.15862	2.60764	4.9657
P07.turquoise	ENSG00000168010	ATG16L2	autophagy related 16 like 2	89849	All	Expressed-In-All	All	Expressed-In-All	1.6223	0	2.15075	0	1.48008	8.11387	9.42743	5.05881	4.15862	2.60764	12.0595
P07.turquoise	ENSG00000148773	MKI67	marker of proliferation Ki-67	4288	Brain,Spleen	Tissue-Enhanced,Tissue-Enhanced	Bone.Marrow	Tissue-Enhanced	3.2446	0	2.15075	1.99055	5.92031	1.62277	7.97706	6.95587	8.31724	2.60764	7.09385
P07.turquoise	ENSG00000138071	ACTR2	ARP2 actin related protein 2 homolog	10097	All	Expressed-In-All	All	Expressed-In-All	1.6223	3.2627	2.15075	1.99055	2.96015	0.811387	14.5037	15.4926	8.31724	5.21528	4.9657
P07.turquoise	ENSG00000265972	TXNIP	thioredoxin interacting protein	10628	All	Expressed-In-All	All	Expressed-In-All	3.2446	1.63135	0	1.99055	1.48008	4.05694	13.0534	14.5441	9.87673	1.73843	2.83754
P07.turquoise	ENSG00000158373	HIST1H2BD	histone cluster 1 H2B family member d	3017	All	Expressed-In-All	All	Expressed-In-All	0	0	2.15075	0	1.48008	4.86832	5.8015	6.00734	6.23793	3.47685	4.25631
P07.turquoise	ENSG00000130830	MPP1	membrane palmitoylated protein 1	4354	All	Expressed-In-All	All	Expressed-In-All	1.6223	1.63135	0	1.99055	1.48008	2.43416	10.1526	8.22057	8.83707	5.21528	7.09385
P07.turquoise	ENSG00000124126	PREX1	phosphatidylinositol-3,4,5-trisphosphate dependent Rac exchange factor 1	57580	All	Expressed-In-All	All	Expressed-In-All	0	3.2627	2.15075	1.99055	0	3.24555	7.97706	6.63969	4.15862	3.47685	5.67508
P07.turquoise	ENSG00000137818	RPLP1	ribosomal protein lateral stalk subunit P1	6176	All	Expressed-In-All	All	Expressed-In-All	4.8669	1.63135	0	1.99055	4.44023	8.11387	2.90075	7.27204	3.63879	1.73843	7.80324
P07.turquoise	ENSG00000120899	PTK2B	protein tyrosine kinase 2 beta	2185	All	Expressed-In-All	All	Expressed-In-All	1.6223	1.63135	0	3.98109	2.96015	2.43416	5.07631	10.4338	6.23793	5.21528	4.25631
P07.turquoise	ENSG00000143314	MRPL24	mitochondrial ribosomal protein L24	79590	All	Expressed-In-All	All	Expressed-In-All	0	1.63135	0	3.98109	4.44023	4.86832	2.90075	4.74264	2.59914	5.21528	6.38447
P07.turquoise	ENSG00000112096	SOD2	superoxide dismutase 2	6648	All	Expressed-In-All	All	Expressed-In-All	3.2446	3.2627	0	3.98109	1.48008	4.86832	9.42743	6.95587	6.75776	0.869213	3.54693
P07.turquoise	ENSG00000135482	ZC3H10	zinc finger CCCH-type containing 10	84872	All	Expressed-In-All	All	Mixed	1.6223	3.2627	2.15075	3.98109	2.96015	4.05694	5.07631	4.11029	6.23793	4.34606	7.09385
P07.turquoise	ENSG00000174748	RPL15	ribosomal protein L15	6138	All	Expressed-In-All	All	Expressed-In-All	3.2446	1.63135	0	1.99055	2.96015	5.67971	2.90075	5.69116	4.67845	0	9.22201
P07.turquoise	ENSG00000142347	MYO1F	myosin IF	4542	Lung,Spleen	Group-Enriched,Group-Enriched	Bone.Marrow,Spleen	Tissue-Enhanced,Tissue-Enhanced	1.6223	4.89404	2.15075	1.99055	2.96015	7.30249	7.25187	7.27204	3.63879	1.73843	6.38447
P07.turquoise	ENSG00000108298	RPL19	ribosomal protein L19	6143	All	Expressed-In-All	All	Expressed-In-All	3.2446	1.63135	4.3015	1.99055	1.48008	7.30249	4.35112	6.32352	4.15862	3.47685	7.80324
P07.turquoise	ENSG00000130402	ACTN4	actinin alpha 4	81	All	Expressed-In-All	All	Expressed-In-All	0	3.2627	0	1.99055	2.96015	4.86832	2.17556	5.05881	3.63879	4.34606	7.80324
P07.turquoise	ENSG00000163191	S100A11	S100 calcium binding protein A11	6282	All	Expressed-In-All	All	Expressed-In-All	1.6223	3.2627	0	1.99055	0	4.05694	3.62594	7.90439	5.19828	3.47685	4.25631
P07.turquoise	ENSG00000109332	UBE2D3	ubiquitin conjugating enzyme E2 D3	7323	All	Expressed-In-All	All	Expressed-In-All	3.2446	0	2.15075	1.99055	2.96015	2.43416	4.35112	4.74264	6.75776	4.34606	5.67508
P07.turquoise	ENSG00000110934	BIN2	bridging integrator 2	51411	Lung,Spleen	Group-Enriched,Group-Enriched	Bone.Marrow	Tissue-Enhanced	0	1.63135	0	5.97164	2.96015	2.43416	7.25187	6.00734	3.63879	0.869213	6.38447
P07.turquoise	ENSG00000112335	SNX3	sorting nexin 3	8724	All	Expressed-In-All	All	Expressed-In-All	3.2446	1.63135	2.15075	0	2.96015	4.05694	5.8015	3.79411	2.59914	5.21528	7.09385
P07.turquoise	ENSG00000184260	HIST2H2AC	histone cluster 2 H2A family member c	8338	All	Mixed	Bone.Marrow	Tissue-Enriched	1.6223	1.63135	0	3.98109	0	2.43416	4.35112	3.47793	5.71811	4.34606	7.80324
P07.turquoise	ENSG00000172936	MYD88	MYD88, innate immune signal transduction adaptor	4615	All	Expressed-In-All	All	Mixed	3.2446	4.89404	2.15075	0	1.48008	1.62277	5.8015	6.00734	4.15862	3.47685	5.67508
P07.turquoise	ENSG00000123908	AGO2	argonaute 2, RISC catalytic component	27161	All	Expressed-In-All	All	Expressed-In-All	0	1.63135	0	3.98109	1.48008	4.86832	1.45037	6.32352	11.956	3.47685	2.83754
P07.turquoise	ENSG00000136942	RPL35	ribosomal protein L35	11224	All	Expressed-In-All	All	Expressed-In-All	1.6223	3.2627	2.15075	0	4.44023	3.24555	2.90075	4.42646	3.63879	6.08449	4.9657
P07.turquoise	ENSG00000160710	ADAR	adenosine deaminase, RNA specific	103	All	Expressed-In-All	All	Expressed-In-All	0	4.89404	0	1.99055	2.96015	4.05694	5.07631	5.69116	3.63879	0.869213	4.9657
P07.turquoise	ENSG00000140575	IQGAP1	IQ motif containing GTPase activating protein 1	8826	All	Expressed-In-All	All	Expressed-In-All	0	3.2627	0	1.99055	2.96015	2.43416	2.17556	4.74264	4.15862	5.21528	4.9657
P07.turquoise	ENSG00000008130	NADK	NAD kinase	65220	All	Expressed-In-All	All	Expressed-In-All	0	1.63135	2.15075	0	1.48008	3.24555	5.07631	4.74264	3.11897	6.08449	5.67508
P07.turquoise	ENSG00000059728	MXD1	MAX dimerization protein 1	4084	All	Expressed-In-All	Bone.Marrow,Esophagus	Tissue-Enhanced,Tissue-Enhanced	0	3.2627	0	1.99055	1.48008	1.62277	4.35112	5.69116	6.75776	5.21528	2.83754
P07.turquoise	ENSG00000123405	NFE2	nuclear factor, erythroid 2	4778	Lung,Spleen	Group-Enriched,Group-Enriched	Bone.Marrow	Tissue-Enriched	1.6223	1.63135	2.15075	3.98109	2.96015	4.05694	3.62594	3.47793	4.67845	5.21528	4.9657
P07.turquoise	ENSG00000142541	RPL13A	ribosomal protein L13a	23521	All	Expressed-In-All	All	Expressed-In-All	4.8669	0	2.15075	0	1.48008	3.24555	3.62594	2.84558	3.11897	4.34606	5.67508
P07.turquoise	ENSG00000069275	NUCKS1	nuclear casein kinase and cyclin dependent kinase substrate 1	64710	All	Expressed-In-All	All	Expressed-In-All	1.6223	0	4.3015	1.99055	2.96015	3.24555	4.35112	5.69116	4.67845	0.869213	7.09385
P07.turquoise	ENSG00000129657	SEC14L1	SEC14 like lipid binding 1	6397	All	Expressed-In-All	All	Expressed-In-All	0	1.63135	2.15075	1.99055	0	1.62277	4.35112	5.05881	3.63879	4.34606	6.38447
P07.turquoise	ENSG00000278705	HIST1H4B	histone cluster 1 H4 family member b	8366	All	Not-Expressed	Bone.Marrow	Tissue-Enhanced	0	1.63135	2.15075	1.99055	2.96015	2.43416	2.90075	2.21323	4.67845	6.08449	6.38447
P07.turquoise	ENSG00000169926	KLF13	Kruppel like factor 13	51621	All	Expressed-In-All	All	Expressed-In-All	0	1.63135	0	1.99055	1.48008	3.24555	2.90075	4.74264	5.19828	5.21528	2.83754
P07.turquoise	ENSG00000179262	RAD23A	RAD23 homolog A, nucleotide excision repair protein	5886	All	Expressed-In-All	All	Expressed-In-All	0	0	2.15075	1.99055	1.48008	3.24555	4.35112	1.89705	4.15862	3.47685	5.67508
P07.turquoise	ENSG00000204592	HLA-E	major histocompatibility complex, class I, E	3133	All	Expressed-In-All	All	Mixed	1.6223	1.63135	0	1.99055	4.44023	3.24555	4.35112	4.11029	1.03966	2.60764	8.51262
P07.turquoise	ENSG00000111790	FGFR1OP2	FGFR1 oncogene partner 2	26127	All	Expressed-In-All	All	Expressed-In-All	0	0	4.3015	0	1.48008	2.43416	2.17556	3.16176	3.63879	3.47685	3.54693
P07.turquoise	ENSG00000117523	PRRC2C	proline rich coiled-coil 2C	23215	All	Expressed-In-All	All	Expressed-In-All	1.6223	1.63135	2.15075	0	2.96015	3.24555	1.45037	4.74264	3.11897	4.34606	4.9657
P07.turquoise	ENSG00000122566	HNRNPA2B1	heterogeneous nuclear ribonucleoprotein A2/B1	3181	All	Expressed-In-All	All	Expressed-In-All	1.6223	3.2627	0	1.99055	2.96015	0.811387	2.90075	3.16176	5.19828	3.47685	4.25631
P07.turquoise	ENSG00000108424	KPNB1	karyopherin subunit beta 1	3837	All	Expressed-In-All	All	Expressed-In-All	0	1.63135	0	3.98109	1.48008	2.43416	3.62594	7.58822	3.11897	1.73843	1.41877
P07.turquoise	ENSG00000163466	ARPC2	actin related protein 2/3 complex subunit 2	10109	All	Expressed-In-All	All	Expressed-In-All	0	1.63135	0	3.98109	0	1.62277	4.35112	2.84558	0.519828	3.47685	5.67508
P07.turquoise	ENSG00000184678	HIST2H2BE	histone cluster 2 H2B family member e	8349	All	Expressed-In-All	All	Expressed-In-All	0	3.2627	0	3.98109	1.48008	2.43416	0.725187	2.52941	2.07931	5.21528	4.25631
P07.turquoise	ENSG00000084070	SMAP2	small ArfGAP2	64744	All	Expressed-In-All	All	Expressed-In-All	1.6223	1.63135	2.15075	1.99055	1.48008	4.05694	5.8015	7.58822	2.59914	0.869213	2.83754
P07.turquoise	ENSG00000186635	ARAP1	ArfGAP with RhoGAP domain, ankyrin repeat and PH domain 1	116985	All	Expressed-In-All	All	Expressed-In-All	1.6223	1.63135	2.15075	1.99055	0	1.62277	0.725187	4.42646	5.71811	4.34606	4.9657
P07.turquoise	ENSG00000072786	STK10	serine/threonine kinase 10	6793	All	Expressed-In-All	All	Expressed-In-All	3.2446	1.63135	0	3.98109	1.48008	1.62277	2.90075	4.74264	3.11897	0.869213	3.54693
P07.turquoise	ENSG00000124486	USP9X	ubiquitin specific peptidase 9 X-linked	8239	All	Expressed-In-All	All	Expressed-In-All	1.6223	1.63135	2.15075	0	1.48008	4.05694	4.35112	1.89705	2.59914	0	4.25631
P07.turquoise	ENSG00000095787	WAC	WW domain containing adaptor with coiled-coil	51322	All	Expressed-In-All	All	Expressed-In-All	1.6223	1.63135	0	3.98109	1.48008	2.43416	0.725187	2.52941	3.63879	1.73843	4.9657
P07.yellow	ENSG00000004939	SLC4A1	solute carrier family 4 member 1 (Diego blood group)	6521	Kidney,Spleen	Group-Enriched,Group-Enriched	Bone.Marrow	Tissue-Enriched	8.1115	1.63135	0	5.97164	39.9621	27.5872	29.7327	21.1838	31.7095	33.8993	34.7599
P07.yellow	ENSG00000158578	ALAS2	5'-aminolevulinate synthase 2	212	Lung,Spleen	Group-Enriched,Group-Enriched	Bone.Marrow	Tissue-Enriched	8.1115	1.63135	0	3.98109	34.0418	30.8327	34.0838	21.1838	33.269	42.5914	22.7003
P07.yellow	ENSG00000105701	FKBP8	FK506 binding protein 8	23770	All	Expressed-In-All	All	Expressed-In-All	12.9784	1.63135	0	5.97164	38.482	20.2847	20.3052	10.75	20.2733	19.1227	15.6065
P07.yellow	ENSG00000175567	UCP2	uncoupling protein 2	7351	All	Expressed-In-All	All	Expressed-In-All	8.1115	8.15674	6.45225	13.9338	16.2808	7.30249	11.603	7.27204	11.956	10.4306	10.6408
P07.yellow	ENSG00000104904	OAZ1	ornithine decarboxylase antizyme 1	4946	All	Expressed-In-All	All	Expressed-In-All	3.2446	0	2.15075	1.99055	20.7211	8.92526	12.3282	9.48527	10.3966	8.69213	14.1877
P07.yellow	ENSG00000143416	SELENBP1	selenium binding protein 1	8991	All	Expressed-In-All	All	Expressed-In-All	6.4892	1.63135	4.3015	0	8.88046	8.11387	11.603	6.00734	8.83707	15.6458	8.51262
P07.yellow	ENSG00000065978	YBX1	Y-box binding protein 1	4904	All	Expressed-In-All	All	Expressed-In-All	6.4892	9.78809	2.15075	1.99055	10.3605	6.4911	7.97706	7.27204	11.956	12.169	9.22201
P07.yellow	ENSG00000087460	GNAS	GNAS complex locus	2778	All	Expressed-In-All	All	Expressed-In-All	6.4892	3.2627	2.15075	1.99055	13.3207	10.548	13.0534	8.85292	8.83707	9.56134	7.80324
P07.yellow	ENSG00000163554	SPTA1	spectrin alpha, erythrocytic 1	6708	All	Not-Expressed	Bone.Marrow	Tissue-Enriched	0	0	4.3015	0	4.44023	1.62277	3.62594	4.74264	13.5155	6.08449	3.54693
P07.yellow	ENSG00000153827	TRIP12	thyroid hormone receptor interactor 12	9320	All	Expressed-In-All	All	Expressed-In-All	3.2446	1.63135	2.15075	0	10.3605	1.62277	7.25187	5.69116	6.75776	7.82292	3.54693
P07.yellow	ENSG00000175471	MCTP1	multiple C2 and transmembrane domain containing 1	79772	All	Mixed	All	Mixed	1.6223	3.2627	0	3.98109	7.40038	6.4911	2.90075	3.16176	5.19828	4.34606	8.51262
P07.yellow	ENSG00000198692	EIF1AY	eukaryotic translation initiation factor 1A Y-linked	9086	All	Mixed	All	Mixed	1.6223	0	2.15075	0	4.44023	3.24555	4.35112	2.52941	6.75776	6.9537	4.25631
P07.yellow	ENSG00000073921	PICALM	phosphatidylinositol binding clathrin assembly protein	8301	All	Expressed-In-All	All	Expressed-In-All	3.2446	1.63135	2.15075	0	5.92031	2.43416	4.35112	4.42646	5.19828	6.9537	3.54693
P07.yellow	ENSG00000119535	CSF3R	colony stimulating factor 3 receptor	1441	Lung,Spleen	Group-Enriched,Group-Enriched	Appendix,Bone.Marrow,Placenta	Tissue-Enhanced,Tissue-Enhanced,Tissue-Enhanced	0	1.63135	0	3.98109	7.40038	1.62277	2.90075	4.74264	3.63879	4.34606	5.67508
P07.yellow	ENSG00000160796	NBEAL2	neurobeachin like 2	23218	All	Expressed-In-All	All	Expressed-In-All	0	0	2.15075	1.99055	10.3605	4.05694	4.35112	1.58088	2.07931	4.34606	5.67508
P07.yellow	ENSG00000099875	MKNK2	MAP kinase interacting serine/threonine kinase 2	2872	All	Expressed-In-All	All	Expressed-In-All	4.8669	1.63135	2.15075	0	7.40038	3.24555	1.45037	4.42646	3.11897	2.60764	6.38447
P07.yellow	ENSG00000167548	KMT2D	lysine methyltransferase 2D	8085	All	Expressed-In-All	All	Expressed-In-All	3.2446	0	2.15075	0	5.92031	3.24555	4.35112	2.84558	4.67845	1.73843	3.54693
P07.yellow	ENSG00000077420	APBB1IP	amyloid beta precursor protein binding family B member 1 interacting protein	54518	Spleen	Tissue-Enhanced	All	Mixed	3.2446	1.63135	0	1.99055	5.92031	4.86832	0	4.42646	4.67845	4.34606	1.41877
P07.yellow	ENSG00000197043	ANXA6	annexin A6	309	All	Expressed-In-All	All	Expressed-In-All	1.6223	1.63135	2.15075	1.99055	5.92031	6.4911	4.35112	4.42646	4.15862	3.47685	2.83754
P07.yellow	ENSG00000136758	YME1L1	YME1 like 1 ATPase	10730	All	Expressed-In-All	All	Expressed-In-All	1.6223	1.63135	0	1.99055	7.40038	4.86832	2.90075	2.21323	4.15862	3.47685	2.83754
P07.yellow	ENSG00000138867	GUCD1	guanylyl cyclase domain containing 1	83606	All	Expressed-In-All	All	Expressed-In-All	1.6223	1.63135	2.15075	0	2.96015	2.43416	5.07631	2.52941	5.71811	4.34606	3.54693
P07.yellow	ENSG00000127481	UBR4	ubiquitin protein ligase E3 component n-recognin 4	23352	All	Expressed-In-All	All	Expressed-In-All	1.6223	1.63135	0	3.98109	4.44023	4.86832	2.17556	4.74264	2.07931	1.73843	4.25631
P07.yellow	ENSG00000169045	HNRNPH1	heterogeneous nuclear ribonucleoprotein H1	3187	All	Expressed-In-All	All	Expressed-In-All	0	0	2.15075	0	2.96015	3.24555	2.17556	3.16176	2.59914	6.08449	2.12816
P07.yellow	ENSG00000131504	DIAPH1	diaphanous related formin 1	1729	All	Expressed-In-All	All	Expressed-In-All	1.6223	1.63135	0	3.98109	4.44023	2.43416	2.90075	4.42646	4.15862	3.47685	1.41877
P07.yellow	ENSG00000141867	BRD4	bromodomain containing 4	23476	All	Expressed-In-All	All	Expressed-In-All	1.6223	0	2.15075	0	4.44023	3.24555	2.90075	5.37499	2.59914	4.34606	0.709385
P07.yellow	ENSG00000164068	RNF123	ring finger protein 123	63891	All	Expressed-In-All	All	Expressed-In-All	0	1.63135	0	3.98109	5.92031	4.86832	0.725187	1.58088	1.03966	3.47685	4.9657
P07.yellow	ENSG00000196961	AP2A1	adaptor related protein complex 2 subunit alpha 1	160	All	Expressed-In-All	All	Expressed-In-All	1.6223	1.63135	2.15075	0	5.92031	4.05694	1.45037	2.52941	2.59914	5.21528	2.12816
P07.yellow	ENSG00000166848	TERF2IP	TERF2 interacting protein	54386	All	Expressed-In-All	All	Expressed-In-All	0	0	2.15075	0	5.92031	0.811387	1.45037	2.84558	4.67845	5.21528	1.41877

## Sheet: Legend
Table EV4
Table of co-expression clustering results from dynamically-expressed genes in HSCT patient P07. Note: protein-coding and lncRNA genes showing significant (FDR < 0.01) patterns of dynamic expression across time, as called by EBSeqHMM Column information WGCNA.cluster: Co-expression cluster ID called from the WGCNA workflow. ENSEMBL_GENEID / GENESYMBOL / DESCRIPTION / ENTREZID: Gene ID information t…
